# Supplementary material for: Genetic diversity, virulence genes, antimicrobial resistance, and biofilm formation of Klebsiella pneumoniae isolated from bovine mastitis milk in South Korea
Source: Microbiol Spectr. 2025 Oct 2;13(11):e01343-25. doi: 10.1128/spectrum.01343-25 (PMC12584660; doi:10.1128/spectrum.01343-25)
Supplement: Table S1 — Characteristics of Klebsiella pneumoniae isolates from bovine mastitis milk in South Korea. [file spectrum.01343-25-s0001.xlsx]

## Sheet: Sheet1
Table S1. Characteristics of Klebsiella pneumoniae isolates from bovine mastitis milk in South Korea
Isolates	Year	Province	MLST	Antimicrobial resistance	Multidrug resistance	Antimicrobial resistance genes	String test	Capsular type	Biofilm	Virulence genes
M02203003	2020	Gyeonggi	45	AMP/CHL/FIS/TET/SXT	○	blaSHV/sulI/tetA	–		Strong	ureA/uge/wabG/fimH/ybtA
M02223002	2022	Gyeonggi	45	AMP/TET		blaSHV	–		Moderate	ureA/uge/wabG/fimH/ybtA
M06203006	2020	Jeollabuk	45	AMP		blaSHV	–		Moderate	ureA/uge/wabG/fimH
M06203007	2020	Jeollabuk	322	AMP		blaSHV	–		Moderate	ureA/wabG/fimH
M08233001	2023	Gyeongsangbuk	314	AMP		blaSHV	–		Strong	ureA/uge/wabG/fimH
M04223002	2022	Chungcheongbuk	551	AMP		blaSHV	–		Moderate	ureA/uge/wabG/fimH
M05233901	2023	Chungcheongnam	520	AMP/CHL/GEN/FIS/TET/SXT	○	blaSHV/sulI	–	K2	Strong	ureA/uge/wabG/fimH
M06223002	2022	Jeollabuk	17	AMP		blaSHV	–		Weak	ureA/uge/wabG/fimH
M06223606	2022	Jeollabuk	20			strA/strB	–		Weak	ureA/uge/wabG/fimH
M20BI-BGH1	2020	Gyeongsangbuk	1537	AMP/TET		blaSHV/strA/strB/tetA	–		Strong	ureA/uge/wabG/fimH
M06233003	2023	Chungcheongbuk	101	AMP/CIP/FIS/TET/SXT	○	blaSHV/dfrXIII/sulI/tetA	–		Moderate	ureA/uge/wabG/fimH/kfuBC
M07233602	2023	Jeollanam	237	AMP		blaSHV	–		Strong	ureA/uge/wabG/fimH
M07233001	2023	Jeollanam	8185	AMP		blaSHV	–		Strong	ureA/uge/wabG/fimH
M25233001	2023	Gyeonggi	7120	AMP/FIS/TET/SXT	○	blaSHV/strA/strB/dfrXIII/sulI/sulII/tetA	–		Moderate	ureA/uge/wabG/fimH/kfuBC
M08233004	2023	Gyeongsangbuk	7120	AMP/FEP/TAX/TAZ/CIP/GEN/FIS/TET/SXT	○	blaSHV/blaOXA/blaCTX-M/strA/strB/dfrXIII/sulI/sulII/tetA	–		Moderate	ureA/uge/wabG/fimH/kfuBC
M18H-HO42-1	2018	Gyeonggi	607	AMP		blaSHV	–		Moderate	ureA/uge/wabG/fimH
M06233004	2023	Chungcheongbuk	14	AMP/TET		blaSHV/strA/strB/tetB	–		Moderate	wcaG/ureA/uge/wabG/fimH/kfuBC
M17H-BHO9	2017	Gyeonggi	3451	AMP		blaSHV	–		Weak	ureA/wabG/fimH
M19K-BDM1-2	2019	Gyeonggi	557	AMP/ GEN/ FIS/ TET	○	blaTEM/blaSHV/strA/strB/sulII/tetB	–		Strong	ureA/uge/wabG/fimH
M20K-BHY14	2020	Gyeonggi	3278	AMP		blaSHV	–		Strong	ureA/uge/wabG/fimH
M20FC-BSB1	2020	Gyeongsangbuk	8183	AMP		blaSHV/tetC	–		Moderate	ureA/uge/wabG/fimH
M10233001	2023	Jeju	36	AMP		blaSHV/blaOXA/sulII/tetC	–		Strong	ureA/uge/wabG/fimH
M06223001	2022	Jeollabuk	234	AMP		blaSHV	–		Moderate	ureA/uge/wabG/fimH
M08223005	2022	Gyeongsangbuk	234	AMP		blaSHV	–		Strong	ureA/uge/wabG/fimH
M06233002	2023	Chungcheongbuk	234	AMP		blaSHV	–		Moderate	ureA/uge/wabG/fimH
M04223001	2022	Chungcheongbuk	1043	AMP		blaSHV/floR/tetB/tetC	–		Moderate	ureA/uge/wabG/fimH
M20CJ-BHK1	2020	Chungcheongbuk	8184	AMP/FIS		blaSHV/strA/strB/sulII/tetC	+		Moderate	ureA/uge/wabG/fimH
M20CJ-BHK2	2020	Chungcheongbuk	8184	AMP/FIS		blaSHV/strA/strB/sulII/tetC	+		Moderate	ureA/uge/wabG/fimH
M08233005	2023	Gyeongsangbuk	8182	AMC/AMP/FOX/CIP/GEN/FIS/TET/SXT	○	blaOXA/strA/strB/sulI/sulII/tetA/tetB/tetC	–		Strong	ureA/uge/wabG/fimH/kfuBC
