# Supplementary material for: Genetic diversity, virulence genes, antimicrobial resistance, and biofilm formation of Klebsiella pneumoniae isolated from bovine mastitis milk in South Korea
Source: Microbiol Spectr. 2025 Oct 2;13(11):e01343-25. doi: 10.1128/spectrum.01343-25 (PMC12584660; doi:10.1128/spectrum.01343-25)
Supplement: Table S2 — Information on Klebsiella pneumoniae isolates from human infections and bovine mastitis used for MLST-based comparative analysis from the Pasteur MLST database [file spectrum.01343-25-s0002.xlsx]

## Sheet: Sheet2
Table S2. Information on Klebsiella pneumoniae isolates from human infections and bovine mastitis used for MLST-based comparative analysis from the Pasteur MLST database.
isolate	isolation_year	country	source_type	host	source_details	infection	other_source_info	gapA	infB	mdh	pgi	phoE	rpoB	tonB	ST (MLST)
MGH 78578	1994	Unknown	Human	Human	Blood	Pneumonia		2	1	2	1	2	2	2	38
UK3	2004	United Kingdom	Human	Human	Blood	Liver abscess		18	22	25	22	11	19	50	139
GG01-018	2005	South Korea	Human	Human	Blood	Liver abscess		2	3	1	1	9	4	12	218
GG01-019	2005	South Korea	Human	Human	Pus	Liver abscess		2	35	1	1	9	4	12	217
M1-884	2007	USA	Human	Human	Urine	Urinary tract infection		10	7	2	2	3	25	4	247
M1-885	2007	USA	Human	Human	Urine	Urinary tract infection		4	1	1	1	9	4	4	248
M1-887	2007	USA	Human	Human	Urine	Urinary tract infection		2	1	44	1	16	4	66	249
M1-888	2007	USA	Human	Human	Urine	Urinary tract infection		16	18	45	44	55	22	67	250
M1-889	2007	USA	Human	Human	Urine	Urinary tract infection		2	35	2	35	56	4	19	251
M1-890	2007	USA	Human	Human	Blood	Sepsis		16	18	45	44	55	22	67	250
M1-892	2007	USA	Human	Human	Urine	Urinary tract infection		2	5	1	1	9	1	6	252
M1-893	2007	USA	Human	Human	Urine	Urinary tract infection		2	1	1	1	9	1	13	253
M1-895	2007	USA	Human	Human	Urine	Urinary tract infection		4	9	2	1	13	4	16	254
M1-896	2007	USA	Human	Human	Urine	Urinary tract infection		16	36	21	40	57	22	78	255
779	1981	France	Human	Human	Abscess pus	Abscess		1	6	1	1	1	1	1	14
03-9138	2003	Martinique	Human	Human	Anal pus	Anal abscess		2	1	2	1	10	4	13	65
Zaire1		France	Human	Human	Liver pus	Liver abscess		2	1	1	1	19	4	12	57
11125		Senegal	Human	Human	Faeces	Diarrhea		2	20	23	1	1	1	19	129
23045		Senegal	Human	Human	Faeces	Diarrhea		2	1	1	1	4	4	4	17
K0306117		Senegal	Human	Human	Faeces	Diarrhea		2	9	2	1	13	1	16	37
22069		Senegal	Human	Human	Faeces	Diarrhea		2	1	1	1	4	4	4	17
F1541		Senegal	Human	Human	Faeces	Diarrhea		2	20	23	1	1	1	19	129
GDB		Senegal	Human	Human	Faeces	Diarrhea		2	9	2	1	13	1	16	37
A3021		Taiwan	Human	Human	Liver pus	Liver abscess		2	1	1	1	9	4	12	23
A5011		Taiwan	Human	Human	Liver pus	Liver abscess		2	1	1	1	9	4	12	23
NTUH-K2044		Taiwan	Human	Human	Liver pus	Liver abscess		2	1	1	1	9	4	12	23
16690	2007	Spain	Human	Human	Urine	Pyelonephritis		2	38	1	1	7	4	89	416
2009-HK-LA-5		Hong Kong	Human	Human	Liver pus	Liver abscess		2	3	2	4	9	4	118	434
2006-KLA-27		Taiwan	Human	Human	Liver pus	Liver abscess		2	1	1	1	9	49	12	444
KpL	2007	Lebanon	Human	Human	Urine	Urinary tract infection		2	1	1	6	7	4	12	496
363N	2008	Colombia	Human	Human	Skin	Skin infection		2	3	2	1	1	4	18	105
Kp CG	2011	Canada	Human	Human	Urine	Urinary tract infection		3	3	1	1	1	1	18	340
Kp ON	2010	Canada	Human	Human	Urine	Urinary tract infection		3	4	6	1	7	4	38	147
Kp SA	2010	South Africa	Human	Human	Pus	Wound infection		2	3	1	1	1	1	48	569
Kp 30	2006	Canada	Human	Human	Urine	Urinary tract infection		2	56	1	1	4	4	4	574
Kp 33	2006	Canada	Human	Human	Urine	Urinary tract infection		2	3	1	1	4	4	4	20
Kp 35	2006	Canada	Human	Human	Urine	Urinary tract infection		2	3	1	1	4	4	4	20
Kp 40	2006	Canada	Human	Human	Urine	Urinary tract infection		2	1	5	1	9	4	18	573
Kp 41	2007	Canada	Human	Human	Urine	Urinary tract infection		2	1	1	1	72	4	4	336
Kp 51	2007	Canada	Human	Human	Urine	Urinary tract infection		2	3	1	1	4	4	4	20
Kp 58	2008	Canada	Human	Human	Urine	Urinary tract infection		2	1	1	1	4	4	4	17
Kp 60	2008	Canada	Human	Human	Urine	Urinary tract infection		2	3	1	1	4	4	4	20
Kp 66	2008	Canada	Human	Human	Urine	Urinary tract infection		2	1	1	1	4	4	4	17
Kp 74	2009	Canada	Human	Human	Urine	Urinary tract infection		2	3	1	1	109	56	144	575
Kp 82	2009	Canada	Human	Human	Urine	Urinary tract infection		2	3	1	1	109	56	144	575
Kp 85	2009	Canada	Human	Human	Urine	Urinary tract infection		2	1	1	1	4	4	4	17
477	2007	China	Human	Human	Sputum	Pneumonia		66	1	65	1	9	11	18	659
327	2007	China	Human	Human	Sputum	Pneumonia		2	1	2	1	4	1	25	660
1095	2007	China	Human	Human	Sputum	Pneumonia		4	3	1	36	9	10	14	661
SS13		South Korea	Human	Human	Blood	Bacteremia		1	1	1	1	1	1	23	655
SS146		South Korea	Human	Human	Blood	Bacteremia		16	24	21	27	52	17	67	662
113	2008	Cuba	Human	Human	Urethral	Urinary tract infection		52	1	20	2	1	1	47	664
125	2008	Cuba	Human	Human	Blood	Sepsis		1	9	2	1	13	1	82	665
198	2009	Cuba	Human	Human	Blood	Sepsis		2	1	2	2	7	1	10	666
X5	2010	China	Human	Human	Sputum	Pneumonia		2	1	2	1	3	4	25	685
X7	2010	China	Human	Human	Sputum	Pneumonia		4	1	1	3	3	5	54	686
X11	2010	China	Human	Human	Sputum	Pneumonia		2	3	10	1	20	4	110	687
A7	2010	China	Human	Human	Sputum	Pneumonia		2	1	5	26	7	4	23	708
SS6		South Korea	Human	Human	Blood	Bacteremia		16	24	21	27	120	33	124	710
SS24		South Korea	Human	Human	Blood	Bacteremia		2	61	2	2	6	4	4	711
SS25		South Korea	Human	Human	Blood	Bacteremia		16	62	21	27	47	22	67	712
SS192		South Korea	Human	Human	Blood	Bacteremia		67	19	39	20	121	21	52	713
SS281		South Korea	Human	Human	Blood	Bacteremia		2	3	2	2	6	4	160	714
MUMC108	2011	The Netherlands	Human	Human	Urine	Urinary tract infection		74	1	1	2	5	1	36	779
MUMC095	2010	The Netherlands	Human	Human	Sputum	Respiratory tract infection		2	65	1	1	10	1	31	780
MUMC074	2009	The Netherlands	Human	Human	Urine	Urinary tract infection		2	6	1	3	140	1	56	781
MUMC065	2009	The Netherlands	Human	Human	Sputum	Respiratory tract infection		4	1	7	80	9	1	12	783
MUMC031	2009	The Netherlands	Human	Human	Urine	Urinary tract infection		2	1	4	34	1	1	12	786
MUMC101	2011	The Netherlands	Human	Human	Urine	Urinary tract infection		3	1	13	34	20	10	64	787
MUMC116	2011	The Netherlands	Human	Human	Urine	Urinary tract infection		2	4	2	1	7	1	12	788
MUMC118	2011	The Netherlands	Human	Human	Urine	Urinary tract infection		25	10	1	1	20	1	22	789
MUMC123	2011	The Netherlands	Human	Human	Urine	Urinary tract infection		28	18	21	40	38	22	67	790
MUMC130	2011	The Netherlands	Human	Human	Urine	Urinary tract infection		2	1	1	37	9	4	64	791
MUMC132	2011	The Netherlands	Human	Human	Urine	Urinary tract infection		2	7	1	26	1	4	4	792
MUMC037	2009	The Netherlands	Human	Human	Blood	Sepsis		18	22	18	23	134	13	180	853
KP26	2008	Lebanon	Human	Human	Urinary tract	Urinary tract infection		2	9	2	1	1	1	4	866
09-186B	2009	Vietnam	Human	Human	Sputum	Pneumonia		2	1	1	1	4	4	4	17
10-297G	2010	Vietnam	Human	Human	Urine	Sepsis		2	1	1	1	4	4	4	17
09-238T	2009	Vietnam	Human	Human	Cerebrospinal fluid	Sepsis, meningitis		2	1	1	1	9	4	12	23
08-894m	2009	Vietnam	Human	Human	Blood	Sepsis, meningitis		2	1	1	1	9	4	12	23
08-475T	2008	Vietnam	Human	Human	Cerebrospinal fluid	Sepsis, meningitis		2	1	1	1	9	4	12	23
09-1355m	2009	Vietnam	Human	Human	Blood	Sepsis		2	1	1	1	9	4	12	23
08-2358m	2008	Vietnam	Human	Human	Blood	Sepsis, pneumonia		2	1	1	1	9	4	12	23
10-4M	2010	Vietnam	Human	Human	Pus	Sepsis		2	1	1	1	9	4	12	23
10-56m	2010	Vietnam	Human	Human	Blood	Sepsis, pneumonia		2	1	1	1	9	4	12	23
10-434m	2010	Vietnam	Human	Human	Blood	Sepsis		2	1	1	1	9	4	12	23
10-343B	2010	Vietnam	Human	Human	Sputum	Pneumonia		2	1	1	1	9	4	12	23
11-234m	2011	Vietnam	Human	Human	Blood	Pneumonia		2	1	1	1	9	4	12	23
11-17P	2011	Vietnam	Human	Human	Liver pus	Liver abscess		2	1	1	1	9	4	12	23
11-202T	2011	Vietnam	Human	Human	Cerebrospinal fluid	Meningitis		2	1	1	1	9	4	12	23
11-1333m	2011	Vietnam	Human	Human	Blood	Sepsis		2	1	1	1	9	4	12	23
09-620m	2009	Vietnam	Human	Human	Blood	Sepsis		2	1	1	1	10	4	13	25
09-2985m	2009	Vietnam	Human	Human	Blood	Sepsis		2	1	1	1	10	4	13	25
09-0083m	2009	Vietnam	Human	Human	Blood	Sepsis		2	9	2	1	13	1	16	37
11-948m	2011	Vietnam	Human	Human	Blood	Sepsis, pneumonia		2	1	2	4	9	1	14	39
09-2802m	2009	Vietnam	Human	Human	Blood	Sepsis		2	1	2	1	4	4	8	60
11-096B	2011	Vietnam	Human	Human	Sputum	Sepsis, pneumonia		2	1	2	1	4	4	8	60
09-0026m	2009	Vietnam	Human	Human	Blood	Sepsis, pneumonia		2	1	2	1	10	4	13	65
11-51M	2011	Vietnam	Human	Human	Liver pus	Liver abscess, sepsis		2	1	2	1	10	4	13	65
10-591m	2010	Vietnam	Human	Human	Blood	Sepsis, pneumonia		2	3	10	1	10	10	25	71
09-805m	2009	Vietnam	Human	Human	Blood	Sepsis, pneumonia		9	4	2	1	1	1	27	86
10-2497m	2010	Vietnam	Human	Human	Blood	Sepsis, liver abscess		2	1	1	1	9	1	12	163
10-694T	2010	Vietnam	Human	Human	Cerebrospinal fluid	Meningitis		2	3	1	1	9	4	12	218
09-0079m	2009	Vietnam	Human	Human	Blood	Sepsis, meningitis		2	6	1	3	26	1	77	231
10-264B	2010	Vietnam	Human	Human	Sputum	Sepsis, pneumonia		2	6	1	3	26	1	77	231
11-12P	2011	Vietnam	Human	Human	Pus	Meningitis		2	6	1	3	26	1	77	231
09-282B	2009	Vietnam	Human	Human	Sputum	Pneumonia		43	1	2	1	10	4	13	375
10-2983m	2010	Vietnam	Human	Human	Blood	Sepsis		2	1	1	1	1	4	19	380
11-2063m	2011	Vietnam	Human	Human	Blood	Sepsis, pneumonia		2	1	2	1	9	1	112	412
11-2205m	2011	Vietnam	Human	Human	Blood	Sepsis		2	3	6	1	9	4	13	592
10-2083m	2010	Vietnam	Human	Human	Blood	Sepsis		2	1	2	1	1	4	42	692
11-1061m	2011	Vietnam	Human	Human	Blood	Pneumonia		3	3	1	1	1	1	4	11
C3129		Mexico	Human	Human	Blood	Sepsis		2	1	99	6	1	1	129	867
CRE 62	2008	Brazil	Human	Human	Abscess pus	Abscess		3	3	1	1	1	1	79	258
FEMH_175	2007	Taiwan	Human	Human	Liver pus	Liver abscess		2	3	4	97	12	1	39	1049
27243D	2011	China	Human	Human	Abscess pus	Abscess		18	22	18	63	11	13	208	1136
KP105		United Kingdom	Human	Human	Blood	Bacteremia		4	1	2	1	1	4	4	983
FEMH_113	2007	Taiwan	Human	Human	Blood	Primary bacteremia		2	6	1	1	10	4	5	994
FEMH_180	2007	Taiwan	Human	Human	Urine	Urinary tract infection		2	6	1	1	1	1	1	995
FEMH_182	2007	Taiwan	Human	Human	Urine	Urinary tract infection		3	1	2	1	10	4	91	996
FEMH_47	2007	Taiwan	Human	Human	Urine	Urinary tract infection		4	6	1	1	1	28	34	997
FEMH_72	2007	Taiwan	Human	Human	Biliary tract	Biliary tract infection		2	1	1	1	12	1	2	998
FEMH_33	2007	Taiwan	Human	Human	Biliary tract	Biliary tract infection		2	1	2	1	10	1	12	999
FEMH_144	2007	Taiwan	Human	Human	Blood	Primary bacteremia		16	45	21	27	47	22	12	1000
FEMH_53	2007	Taiwan	Human	Human	Bronchial	Pneumonia	Bronchial wash	14	3	1	3	3	1	19	1001
FEMH_185	2007	Taiwan	Human	Human	Urine	Urinary tract infection		43	1	2	1	10	4	67	1002
FEMH_134	2007	Taiwan	Human	Human	Biliary tract	Biliary tract infection		28	18	21	27	137	22	27	1003
FEMH_10	2007	Taiwan	Human	Human	Bronchial	Pneumonia	Bronchial wash	2	1	1	1	9	4	59	1004
FEMH_142	2007	Taiwan	Human	Human	Liver pus	Liver abscess		2	1	1	1	9	4	67	1005
NC18	2011	China	Human	Human	Sputum	Lung infection		18	22	18	23	134	13	51	1031
FB1	2008	Brazil	Human	Human	Blood	Bacteremia		4	1	1	26	1	1	4	1035
FB13	2008	Brazil	Human	Human	Blood	Bacteremia		4	1	1	1	7	1	22	874
FB16	2008	Brazil	Human	Human	Blood	Bacteremia		4	1	1	1	7	1	22	874
FB20	2008	Brazil	Human	Human	Blood	Bacteremia		4	1	1	1	7	1	22	874
FB34	2008	Brazil	Human	Human	Blood	Bacteremia		2	1	1	6	7	1	12	45
FB36	2008	Brazil	Human	Human	Urine	Urinary tract infection		2	1	1	1	7	1	22	1041
FB42	2008	Brazil	Human	Human	Blood	Bacteremia		2	1	1	6	7	1	12	45
FB45	2008	Brazil	Human	Human	Blood	Bacteremia		2	1	1	6	7	1	12	45
FB57	2008	Brazil	Human	Human	Blood	Bacteremia		4	1	1	1	7	1	22	874
FB79	2008	Brazil	Human	Human	Blood	Bacteremia		4	1	1	1	7	1	22	874
FB87	2008	Brazil	Human	Human	Blood	Bacteremia		2	1	62	3	10	4	110	405
FB90	2008	Brazil	Human	Human	Blood	Bacteremia		2	1	1	1	7	1	22	1041
FB99	2008	Brazil	Human	Human	Blood	Bacteremia		2	1	1	6	7	1	12	45
CB27	2008	Brazil	Human	Human	Blood	Bacteremia		2	1	2	1	7	1	7	36
CB49	2008	Brazil	Human	Human	Urine	Urinary tract infection		7	1	5	1	7	11	24	483
CB51	2008	Brazil	Human	Human	Blood	Bacteremia		2	3	2	2	6	4	4	29
XB20	2008	Brazil	Human	Human	Blood	Bacteremia		4	1	2	1	10	10	12	1037
XB27	2008	Brazil	Human	Human	Blood	Bacteremia		2	1	1	6	7	1	12	45
XB50	2008	Brazil	Human	Human	Blood	Bacteremia		2	1	1	20	9	4	13	1038
HCD23	2005	Brazil	Human	Human	Urine	Urinary tract infection		2	1	2	60	7	1	7	433
HCD68	2005	Brazil	Human	Human	Blood	Bacteremia		2	1	2	60	7	1	7	433
HCD422	2008	Brazil	Human	Human	Urine	Urinary tract infection		2	1	2	1	12	1	68	200
HON158	2005	Brazil	Human	Human	Blood	Bacteremia		2	3	1	1	4	4	4	20
HON313	2006	Brazil	Human	Human	Blood	Bacteremia		2	3	2	1	1	4	56	152
HON348	2006	Brazil	Human	Human	Blood	Bacteremia		1	6	1	1	1	1	1	14
HON358	2006	Brazil	Human	Human	Urine	Urinary tract infection		69	19	90	20	125	18	148	1040
HON365	2006	Brazil	Human	Human	Blood	Bacteremia		4	1	1	1	21	1	35	76
16Kpn1	2011	Colombia	Human	Human	Blood	Bacteriemia		2	38	2	20	7	4	89	1043
JEJU-KPN-29	2011	South Korea	Human	Human	Blood	Cancer		3	3	1	1	164	1	4	1080
BL1	2004	Japan	Human	Human	Blood	Pneumonia		2	1	1	1	7	4	198	1092
BL7	2008	Japan	Human	Human	Blood	Pneumonia		2	1	1	1	10	1	199	1093
BL11	2010	Japan	Human	Human	Blood	Pneumonia		16	24	21	98	146	29	67	1094
BL12	2010	Japan	Human	Human	Blood	Pneumonia		4	76	1	1	43	1	13	1095
BL20	2010	Japan	Human	Human	Blood	Pneumonia		16	24	21	27	47	22	200	1096
S3	2010	Japan	Human	Human	Sputum	Pneumonia		16	75	21	27	55	22	67	1097
S14	2010	Japan	Human	Human	Sputum	Pneumonia		16	18	21	27	146	17	201	1098
S16	2010	Japan	Human	Human	Sputum	Pneumonia		16	1	43	53	106	79	75	1099
S25	2010	Japan	Human	Human	Sputum	Pneumonia		16	24	84	99	137	57	67	1100
S33	2010	Japan	Human	Human	Sputum	Pneumonia		86	77	13	3	4	27	25	1101
S50	2010	Japan	Human	Human	Sputum	Pneumonia		2	78	5	1	17	4	42	1102
W38	2010	Japan	Human	Human	Sputum	Pneumonia		4	1	111	18	21	1	68	1108
S15	2010	Japan	Human	Human	Sputum	Pneumonia		16	18	110	49	166	22	205	1131
BL3	2006	Japan	Human	Human	Sputum	Pneumonia		16	24	21	27	106	22	204	1132
M49	2020	India	Human	Human	Urine	UTIs		3	4	6	1	7	4	38	147
M53	2020	India	Human	Human	Blood	Blood Stream Infection		3	4	6	1	7	4	38	147
M54	2020	India	Human	Human	Urine	UTIs		2	1	2	1	4	4	4	16
M55	2020	India	Human	Human	Endotracheal	Respiratory Tract Infection		3	4	6	1	7	4	38	147
M59	2020	India	Human	Human	Urine	UTIs		2	6	1	3	8	1	15	42
xz084	2018	China	Human	human	blood	hospital infection		2	245	1	1	9	1	6	5923
BJ1-GA	2011	France	Human	Human	Liver pus	Liver abscess		2	1	1	1	1	4	19	380
T69	2010	France	Human	Human	Liver pus	Liver abscess		43	1	2	1	10	4	13	375
SA1	2008	France	Human	Human	Blood	Pneumonia		9	4	2	1	1	1	27	86
100519185	2010	France	Human	Human	Blood	Severe Sepsis		9	4	2	1	1	1	27	86
hvKP1		USA	Human	Human	Blood	Liver abscess		9	4	2	1	1	1	27	86
SA2		France	Human	Human	Blood	Liver abscess		2	1	1	1	9	4	12	23
SA12	2008	France	Human	Human	Liver pus	Liver abscess		2	1	1	1	9	4	12	23
BJ-LI	2010	France	Human	Human	Blood	Tibial abscess		2	1	1	1	9	4	12	23
BD-DU	2011	France	Human	Human	Liver pus	Liver abscess		2	1	1	1	19	4	12	57
KpS13	2004	France	Human	Human	Blood	Sepsis	Nosocomial infection	1	6	1	1	1	1	1	14
SA17	2008	France	Human	Human	Blood	Pneumonia		2	1	1	1	1	4	19	380
T88	2009	France	Human	Human	Cerebrospinal fluid	Meningitis		9	4	2	1	1	1	27	86
BJ2-KE	2010	France	Human	Human	Liver pus	Liver abscess		2	1	1	82	1	4	19	679
SA25	2010	France	Human	Human	Blood	Severe Sepsis		2	1	1	1	1	4	19	380
SA26	2010	France	Human	Human	Blood	Pneumonia		2	1	1	1	1	4	19	380
T6	2008	France	Human	Human	Ascitic fluid	Post-perforation peritonitis		43	1	2	1	10	4	13	375
L3	2008	France	Human	Human	Blood	Pneumonia and septic shock		2	1	1	1	10	4	13	25
L8	2008	France	Human	Human	Blood	Severe pneumonia		2	1	1	1	1	4	19	380
CH1031	2012	France	Human	Human	Urinary catheter	Nosocomial infection		2	1	2	1	10	1	19	35
LM21	1992	France	Human	Human	Skin	Nosocomial infection	Skin lesion	6	3	1	1	12	1	4	12
KPNIH2	2011	USA	Human	Human	Wound	Bacteremia		3	3	1	1	1	1	79	258
BJ-CH1	2009	France	Human	Human	Urine	Urinary tract infection	Nosocomial	3	3	1	1	1	1	18	340
KPNIH5	2011	USA	Human	Human	Peritoneal	Bacteremia	Peritoneal fluid	3	3	1	1	1	1	79	258
KPNIH6	2011	USA	Human	Human	Peritoneal	Bacteremia	Peritoneal fluid	3	3	1	1	1	1	79	258
KPNIH4	2011	USA	Human	Human	Peritoneal	Bacteremia	Peritoneal fluid	3	3	1	1	1	1	79	258
KPNIH8	2011	USA	Human	Human	Intestinal	Bacteremia	Rectal swab	3	3	1	1	1	1	79	258
KPNIH9	2011	USA	Human	Human	Intestinal	Bacteremia	Rectal swab	3	3	1	1	1	1	79	258
KPNIH14	2011	USA	Human	Human	Intestinal	Bacteremia	Rectal swab	3	3	1	1	1	1	79	258
KPNIH21	2011	USA	Human	Human	Intestinal	Bacteremia	Rectal swab	3	3	1	1	1	1	79	258
KPNIH22	2011	USA	Human	Human	Intestinal	Bacteremia	Rectal swab	3	3	1	1	1	1	79	258
JHCK1	2012	Argentina	Human	Human	Cerebrospinal fluid	Meningitis	Human (newborn)	1	6	1	1	1	1	1	14
PR04	2009	Malaysia	Human	Human	Blood	Sepsis		92	1	2	1	10	16	121	1402
KPBj1E_w20_258	2003	France	Human	Human	Blood	Sepsis		3	1	13	34	63	1	64	461
KPBj1E_w21_277	2003	France	Human	Human	Blood	Sepsis		3	1	13	34	63	1	64	461
KPBj1E_w23_274	2003	France	Human	Human	Blood	Sepsis		3	1	13	34	63	1	64	461
CG43		Taiwan	Human	Human	Liver pus	Liver abscess	Clinical isolate from Chang-Gung Memorial Hospital	9	4	2	1	1	1	27	86
30660/NJST258_1	2010	USA	Human	Human	Urine	Urinary tract infection		3	3	1	1	1	1	79	258
30684/NJST258_2	2010	USA	Human	Human	Urine	Urinary tract infection		3	3	1	1	1	1	79	258
KPR0928	2012	USA	Human	Human	Sputum	immunodeficiency		3	3	1	1	1	1	79	258
blaNDM-1	2012	USA	Human	Human	Urine	coronary graft	clinical urine culture	3	1	2	4	1	1	4	395
DB44834/96	1996	Singapore	Human	Human	Blood	Human_invasive	sterile	2	6	1	3	8	1	15	42
KR3159		United Kingdom	Human	Human	Blood	Bacteremia		16	24	42	66	47	22	75	1171
KR3160		United Kingdom	Human	Human	Blood	Bacteremia		2	1	11	1	10	4	13	1172
KR3161		United Kingdom	Human	Human	Blood	Bacteremia		4	1	11	1	12	1	35	1173
KR3165		United Kingdom	Human	Human	Blood	Bacteremia		16	18	21	27	29	22	85	1174
KR3170		United Kingdom	Human	Human	Blood	Bacteremia		16	45	30	38	90	22	45	1175
KR3153		United Kingdom	Human	Human	Blood	Bacteremia		2	9	2	1	13	1	217	1228
KR3157		United Kingdom	Human	Human	Blood	Bacteremia		4	1	1	1	20	1	218	1229
KR3166		United Kingdom	Human	Human	Blood	Bacteremia		16	24	21	27	176	22	124	1230
122	2012	Spain	Human	Human	Urine	Urinary Tract Infection		91	1	71	1	3	3	18	1233
K1604	2012	Spain	Human	Human	Urine	Urinary tract infection		2	3	2	1	2	1	14	1235
3206	2012	Ireland	Human	Human	Urine	Urinary Tract Infection		2	5	117	2	7	1	10	1236
K162H	2009	Venezuela	Human	Human	Blood	Sepsis		2	1	62	3	10	87	110	1261
KR3158		United Kingdom	Human	Human	Blood	Bacteremia		16	18	21	27	47	17	74	1262
TNDHA5	2007	France	Human	Human	Lung	Pneumonia		4	1	1	1	12	1	35	1263
2013013		China	Human	Human	Sputum	Pneumonia		18	22	26	22	93	37	227	1318
shed226-06-A	2011	USA	Human	Human	Urine	Urinary Tract Infection		2	5	1	1	1	44	9	1324
LAK004	2009	China	Human	Human	Liver pus	Liver Abscess		43	1	2	1	10	4	8	1325
LJ1	2013	China	Human	Human	Phlegm	Pneumonia		17	19	127	114	184	97	232	1416
LJ2	2013	China	Human	Human	Phlegm	Pneumonia		17	19	127	114	184	97	232	1416
A58300	2013	Brazil	Human	Human	Blood	Primary Liver Abscess		2	1	1	1	9	4	12	23
LRI 126		United Kingdom	Human	Human	Blood	Bacteremia		17	92	39	20	150	18	52	1523
LRI 133		United Kingdom	Human	Human	Blood	Bacteremia		96	24	21	27	41	22	172	1524
LRI 135		United Kingdom	Human	Human	Blood	Bacteremia		18	67	26	63	195	38	169	1525
LRI 303		United Kingdom	Human	Human	Blood	Bacteremia		2	1	1	1	3	5	9	1526
LRI 307		United Kingdom	Human	Human	Blood	Bacteremia		3	4	4	1	9	4	19	1527
LRI 304		United Kingdom	Human	Human	Blood	Bacteremia		2	5	5	36	7	1	16	1538
LRI 319		United Kingdom	Human	Human	Blood	Bacteremia		17	19	39	39	198	21	142	1539
LRI 318		United Kingdom	Human	Human	Blood	Bacteremia		2	1	1	6	10	1	62	1540
B-500	2013	Russia	Human	Human	Endotracheal aspirate	Pneumonia		2	3	1	1	9	4	12	218
TWE088	2012	Taiwan	Human	Human	Abscess pus	Abscess		2	1	1	1	1	4	9	1589
38Jahra	2012	Kuwait	Human	Human	Endotracheal aspirate	Pneumonia		2	1	1	1	9	4	264	1592
156Amiri	2012	Kuwait	Human	Human	Urine	Urinary tract infection		4	1	11	1	9	4	59	1593
55Razi	2012	Kuwait	Human	Human	Wound	Wound infection		1	6	1	6	1	1	1	1594
S32	2010	Japan	Human	Human	Sputum	Pneumonia		18	22	26	123	115	13	192	1596
S36	2010	Japan	Human	Human	Sputum	Pneumonia		16	24	21	27	203	107	67	1597
S49	2010	Japan	Human	Human	Sputum	Pneumonia		16	24	21	40	47	93	265	1598
S51	2010	Japan	Human	Human	Sputum	Pneumonia		99	18	45	44	55	22	67	1599
W49	2010	Japan	Human	Human	Sputum	Pneumonia		18	22	18	63	204	13	179	1600
D01_10		Spain	Human	Human	Urine	Urinary tract infection		100	19	144	39	51	18	266	1601
C06_05		Spain	Human	Human	Urine	Urinary tract infection		18	22	26	64	31	20	268	1602
Kp_T3	2008	France	Human	Human	Urine	Urinary tract infection		4	1	2	3	10	4	19	1604
BL29	2013	Japan	Human	Human	Blood	Pneumonia		18	22	18	22	11	13	50	1605
S35	2010	Japan	Human	Human	Sputum	Pneumonia		16	18	21	27	54	30	45	1606
S44	2010	Japan	Human	Human	Sputum	Pneumonia		4	5	101	1	76	4	23	1607
S48	2010	Japan	Human	Human	Sputum	Pneumonia		29	24	46	27	47	22	67	1608
W15	2010	Japan	Human	Human	Sputum	Pneumonia		2	31	2	36	9	4	12	1609
W30	2010	Japan	Human	Human	Sputum	Pneumonia		3	1	2	2	10	4	18	1610
W39	2010	Japan	Human	Human	Sputum	Pneumonia		16	18	21	76	47	22	67	1611
W46	2010	Japan	Human	Human	Sputum	Pneumonia		16	24	21	31	47	60	67	1612
S39	2010	Japan	Human	Human	Sputum	Pneumonia		2	3	2	1	9	1	269	1613
W32	2010	Japan	Human	Human	Sputum	Pneumonia		16	18	21	31	205	29	67	1614
W33	2010	Japan	Human	Human	Sputum	Pneumonia		16	18	57	62	76	22	67	1615
W47	2010	Japan	Human	Human	Sputum	Pneumonia		2	1	108	1	7	5	270	1616
TANPkpc3-5	2009	China	Human	Human	Sputum	Pneumonia		4	3	1	2	1	1	62	1621
HON129	2005	Brazil	Human	Human	Cerebrospinal fluid	Meningitis		16	32	21	91	68	22	74	971
3	2013	China	Human	Human	Sputum	Respiratory infection		2	1	2	33	7	1	81	1654
4	2013	China	Human	Human	Blood	Bloodstream infection		2	6	1	1	1	1	4	1655
6	2013	China	Human	Human	Sputum	Respiratory infection		2	6	1	1	1	1	4	1655
7	2013	China	Human	Human	Sputum	Respiratory infection		2	6	1	1	1	1	4	1655
8	2013	China	Human	Human	Bile	Abdominal infection		2	6	2	2	6	4	4	1657
11	2013	China	Human	Human	Blood	Bloodstream infection		2	6	1	1	3	1	15	1659
12	2013	China	Human	Human	Sputum	Respiratory infection		2	1	1	1	9	4	260	1660
14	2013	China	Human	Human	Blood	Bloodstream infection		4	1	1	1	3	44	4	1662
16	2013	China	Human	Human	Bile	Abdominal infection		2	1	1	1	21	4	271	1664
17	2013	China	Human	Human	Blood	Bloodstream infection		2	3	1	1	1	4	61	1665
18	2013	China	Human	Human	Bile	Abdominal infection		2	1	11	20	1	4	13	1666
22	2013	China	Human	Human	Blood	Bloodstream infection		2	1	1	6	7	1	51	1669
24	2013	China	Human	Human	Sputum	Respiratory infection		10	20	2	1	9	11	56	1671
25	2013	China	Human	Human	Abdomen	Abdominal infection	Abdominal fluid	2	1	1	3	8	25	13	1672
26	2013	China	Human	Human	Blood	Bloodstream infection		2	1	65	2	5	1	16	1673
27	2013	China	Human	Human	Wound	abdominal infection		2	1	1	6	7	1	19	1674
28	2013	China	Human	Human	Sputum	Respiratory infection		10	1	11	1	26	2	112	1675
13074745	2013	Mexico	Human	Human	Urine	Urinary tract infection		2	53	3	1	10	4	18	502
13058592	2013	Mexico	Human	Human	Urine	Urinary tract infection		2	3	1	1	4	4	4	20
CRE1638	2014	China	Human	Human	Intestinal	fever	Rectal swab	16	18	21	27	73	22	67	1682
BK#44389	2013	Colombia	Human	Human	Blood	Intraabdominal		40	22	56	61	98	38	51	1703
BK#44455	2012	Colombia	Human	Human	Bronchoalveolar lavage	Pneumonia		2	1	10	1	4	1	51	1704
BK#44297	2012	Colombia	Human	Human	Blood	Cateter-related BSI		4	1	1	2	10	44	77	1705
BK#44461	2013	Colombia	Human	Human	Urine	Intraabdominal		38	19	1	20	108	21	148	1706
BK#44298	2012	Colombia	Human	Human	Catheter	Cateter-related BSI		69	19	90	20	125	21	192	1707
BK#44446	2012	Colombia	Human	Human	Peripherally inserted central catheter	Intraabdominal		16	24	21	53	50	22	207	1708
SKLX002688	2011	China	Human	Human	Sputum	pneumonia	isolated from a child 1 mounth old	2	1	2	1	1	10	25	1710
Ban1	2008	Brazil	Human	Human	Clinical	Blood	Clinical site	14	20	2	1	9	11	14	1781
Ban 3	2008	Brazil	Human	Human	Clinical	Blood	Clinical site	14	20	2	1	9	11	14	1781
HSC	2008	Brazil	Human	Human	Clinical	Blood	Clinical site	14	20	2	1	9	11	14	1781
3 252	2010	Brazil	Human	Human	Clinical	Blood	Clinical site	14	20	2	1	9	11	14	1781
HDL2	2012	Venezuela	Human	Human	Pediatric	Catheter		17	19	39	20	125	4	305	1857
HDL11	2012	Venezuela	Human	Human	Pediatric	Catheter		18	22	26	108	98	37	227	1859
HDL26	2013	Venezuela	Human	Human	Pediatric	Bronchial Secretion	Pediatric Intensive Care Unit	18	22	18	61	32	13	50	1860
RM-1628-13	2013	Italy	Human	Human	Blood	abscess		2	1	166	46	9	1	12	1861
SB4936	2014	Guadeloupe	Human	Human	Cerebrospinal fluid	Meningitis		9	4	2	1	1	1	27	86
CS1984	2014	China	Human	Human	Cerebrospinal fluid	Intracranial infection		3	3	1	1	1	45	4	1883
BK_44481	2013	Colombia	Human	Human	Urine	Urinary tract infection		2	5	118	1	10	1	13	1886
BK_44491	2014	Colombia	Human	Human	Surgical wound	Surgical site infection		18	22	74	64	154	20	99	1887
07-0003m	2007	Vietnam	Human	Human	Blood	Human_invasive	sterile	2	1	1	1	9	4	12	23
08-049B	2008	Vietnam	Human	Human	Sputum	Human_infection	Respiratory	2	1	1	1	9	4	12	23
08-058D	2008	Vietnam	Human	Human	Sputum	Human_infection	Respiratory	2	6	1	3	26	1	77	231
08-1177m	2008	Vietnam	Human	Human	Blood	Human_invasive	sterile	2	6	1	3	26	1	77	231
09-2503m	2009	Vietnam	Human	Human	Blood	Human_invasive	sterile	2	3	6	1	9	4	13	592
09-400B	2009	Vietnam	Human	Human	Sputum	Human_infection	Respiratory	2	1	5	1	17	4	42	111
1517	2005	Indonesia	Human	Human	Blood	Human_invasive	sterile	2	1	2	17	27	1	39	107
1522	2005	Indonesia	Human	Human	Blood	Human_invasive	sterile	2	68	186	2	4	4	4	2110
1576	2005	Indonesia	Human	Human	Blood	Human_invasive	sterile	4	108	1	1	9	1	35	2111
1585	2005	Indonesia	Human	Human	Blood	Human_invasive	sterile	2	1	5	1	2	8	112	2112
1753	2005	Indonesia	Human	Human	Blood	Human_invasive	sterile	2	6	1	5	11	1	15	43
1764	2005	Indonesia	Human	Human	Blood	Human_invasive	sterile	2	6	1	5	11	1	15	43
1824	2005	Indonesia	Human	Human	Blood	Human_invasive	sterile	2	1	2	2	1	10	43	2113
1884	2005	Indonesia	Human	Human	Blood	Human_invasive	sterile	1	1	1	1	1	1	4	709
1897	2005	Indonesia	Human	Human	Blood	Human_invasive	sterile	2	3	1	1	4	4	4	20
1993	2005	Indonesia	Human	Human	Blood	Human_invasive	sterile	2	3	1	26	1	4	10	482
2358m	2008	Vietnam	Human	Human	Blood	Human_invasive	sterile	2	1	1	1	9	4	12	23
558m	2009	Vietnam	Human	Human	Blood	Human_invasive	sterile	2	1	2	1	4	1	25	660
59M	2008	Vietnam	Human	Human	Liver pus	Human_invasive	pus	2	6	1	3	26	1	77	231
71B	2007	Vietnam	Human	Human	Sputum	Human_infection	Respiratory	4	4	1	1	7	4	4	656
805m	2009	Vietnam	Human	Human	Blood	Human_invasive	sterile	9	4	2	1	1	1	27	86
AF_3927	2006	Laos	Human	Human	Intestinal	Human_invasive	Ascitic fluid	2	1	2	1	10	1	19	35
AJ006	2001	Australia	Human	Human	Blood	Human_invasive	sterile	2	1	1	1	9	1	19	2116
AJ031	2001	Australia	Human	Human	Urine	Human_infection	urine	5	1	1	1	9	1	34	2118
AJ034	2001	Australia	Human	Human	Urine	Human_infection	urine	2	3	2	2	168	4	4	1109
AJ048	2001	Australia	Human	Human	Urine	Human_infection	urine	2	3	2	2	168	4	4	1109
AJ054	2001	Australia	Human	Human	Urine	Human_infection	urine	2	1	2	1	7	1	7	36
AJ082	2002	Australia	Human	Human	Urine	Human_infection	urine	2	1	1	37	10	1	86	290
AJ094	2002	Australia	Human	Human	Sputum	Human_infection	Respiratory	1	6	1	1	1	1	1	14
AJ097	2002	Australia	Human	Human	Urine	Human_infection	urine	1	6	1	1	1	1	1	14
AJ146	2002	Australia	Human	Human	Sputum	Human_infection	Respiratory	2	1	2	1	1	1	4	292
AJ156	2002	Australia	Human	Human	Sputum	Human_infection	Respiratory	2	3	6	1	9	7	18	1454
AJ170	2002	Australia	Human	Human	Blood	Human_invasive	sterile	2	9	2	1	13	1	296	1779
AJ196	2002	Australia	Human	Human	Sputum	Human_infection	Respiratory	2	6	2	1	16	4	66	310
AJ210	2002	Australia	Human	Human	Blood	Human_invasive	sterile	2	3	2	1	10	1	13	66
AJ211	2002	Australia	Human	Human	Sputum	Human_infection	Respiratory	2	6	1	5	11	1	15	43
AJ214	2002	Australia	Human	Human	Blood	Human_invasive	sterile	2	1	1	1	12	1	344	2120
AJ218	2002	Australia	Human	Human	Urine	Human_infection	urine	3	1	1	4	7	4	13	2121
AJ229	2002	Australia	Human	Human	Urine	Human_infection	urine	113	1	2	1	10	16	121	1777
AJ256	2002	Australia	Human	Human	Urine	Human_infection	urine	2	5	2	2	7	1	10	48
AJ278	2002	Australia	Human	Human	Urine	Human_infection	urine	2	1	2	1	12	1	68	200
AJ289	2002	Australia	Human	Human	Blood	Human_invasive	sterile	1	6	1	1	1	1	1	14
AJ290	2002	Australia	Human	Human	Blood	Human_invasive	sterile	1	6	1	1	1	1	1	14
AJ299	2002	Australia	Human	Human	Blood	Human_invasive	sterile	2	1	10	1	1	10	25	2123
DB11802_05	2005	Singapore	Human	Human	Blood	Human_invasive	sterile	2	1	1	1	4	4	4	17
DB270_04	2004	Singapore	Human	Human	Blood	Human_invasive	sterile	2	5	2	2	7	1	10	48
DM11825_05	2005	Singapore	Human	Human	Liver	Human_invasive	liver	2	1	1	1	9	4	12	23
DM16912_02	2002	Singapore	Human	Human	Liver	Human_invasive	liver	2	1	1	1	9	4	12	23
DM17337_04	2004	Singapore	Human	Human	Respiratory	Human_infection	chest	2	1	1	26	1	1	54	828
DR19891_02	2002	Singapore	Human	Human	Brain	Human_invasive	sterile	2	3	2	4	9	4	13	2039
DU46543_08	2008	Singapore	Human	Human	Urine	Human_infection	Environment	12	1	1	152	5	1	36	2127
DU8882_04	2004	Singapore	Human	Human	Urine	Human_infection	Environment	10	1	2	1	9	27	6	359
DX259_08	2008	Singapore	Human	Human	Hospital	Human_invasive	sterile	3	1	1	4	7	4	66	184
Kp-Miami	2008	USA	Human	Human	Liver	Human_invasive	liver	2	3	2	4	7	4	24	2058
LF_7160	2007	Laos	Human	Human	Pleural effusion	Human_invasive	Respiratory	1	1	1	1	1	1	1	15
Pus_15007	2009	Laos	Human	Human	Pleural effusion	Human_invasive	Respiratory	12	1	1	2	5	1	36	133
Pus_15987	2009	Laos	Human	Human	Pus	Human_infection	sterile	2	1	1	1	9	4	12	23
Pus_4878	2007	Laos	Human	Human	Pleural effusion	Human_invasive	Respiratory	2	1	1	37	9	4	64	791
QMP_M1-771	2006	USA	Human	Human	Blood	Human_invasive	sterile	2	3	6	4	9	1	4	2141
QMP_M1-776	2006	USA	Human	Human	Blood	Human_invasive	sterile	4	1	5	1	9	11	24	239
QMP_M1-862	2006	USA	Human	Human	Blood	Human_invasive	sterile	3	1	1	3	4	28	39	188
QMP_M1-882	2007	USA	Human	Human	Urine	Human_infection	urine	10	1	1	1	12	1	38	225
QMP_M1-884	2007	USA	Human	Human	Urine	Human_infection	urine	10	7	2	2	3	25	4	247
QMP_M1-886	2007	USA	Human	Human	Urine	Human_infection	urine	2	3	41	1	17	4	46	189
ST_752	2008	Laos	Human	Human	Blood	Human_invasive	sterile	1	1	1	1	1	1	1	15
U_12567	2008	Laos	Human	Human	Urine	Human_infection	urine	1	1	1	1	1	1	1	15
U_13792_2	2009	Laos	Human	Human	Urine	Human_infection	urine	3	4	6	1	7	4	4	273
U_16821	2009	Laos	Human	Human	Urine	Human_infection	urine	2	39	2	1	1	4	24	530
UI_14245		Laos	Human	Human	Blood	Human_invasive	sterile	4	5	1	1	1	4	46	2142
UI_2213	2002	Laos	Human	Human	Blood	Human_invasive	sterile	2	1	2	144	10	1	19	1948
UI_3324	2003	Laos	Human	Human	Blood	Human_invasive	sterile	2	6	1	3	26	1	56	1190
UI_522	2000	Laos	Human	Human	Blood	Human_invasive	sterile	2	5	2	52	1	1	7	587
UI_6167	2005	Laos	Human	Human	Blood	Human_invasive	sterile	2	1	1	1	1	1	4	515
UI_6717	2005	Laos	Human	Human	Blood	Human_invasive	sterile	2	1	1	1	4	4	4	17
UI_8601	2006	Laos	Human	Human	Blood	Human_invasive	sterile	2	6	17	1	20	10	360	2145
UV1172	2004	Vietnam	Human	Human	Bronchoalveolar lavage	Human_infection	Respiratory	2	38	1	1	7	4	89	416
UV1625	2007	Vietnam	Human	Human	Bronchoalveolar lavage	Human_infection	Respiratory	2	1	71	1	3	3	18	540
UV1714	2007	Vietnam	Human	Human	Bronchoalveolar lavage	Human_infection	Respiratory	2	1	5	117	10	4	18	2054
UV937	2003	Vietnam	Human	Human	Bronchoalveolar lavage	Human_infection	Respiratory	2	3	1	1	4	4	4	20
AMA 650	2014	Denmark	Human	Human	Blood	Bloodstream infection		63	60	2	77	4	15	307	1890
T167	2011	Turkey	Human	Human	Blood	Septicaemia	Blood culture	1	1	138	1	1	1	1	2041
KP014	2013	Thailand	Human	Human	Urine	UTI		2	1	1	151	1	27	19	2070
KP055	2015	Thailand	Human	Human	Urine	UTI		120	6	1	3	26	1	77	2071
KP056	2015	Thailand	Human	Human	Blood	Sepsis		2	1	1	1	9	8	12	2072
KP061	2015	Thailand	Human	Human	Urine	UTI		18	15	18	22	11	38	51	2073
NMI9382_11	2011	Poland	Human	Human	Blood	bacteremia		2	52	1	1	7	1	46	2197
SB4551	2011	Ireland	Human	Human	Blood	infection		3	3	1	1	1	1	79	258
Kb140	2012	USA	Human	Human	Blood	bloodstream infect.;pneumonia		3	3	1	1	1	1	79	258
Kb677	2012	USA	Human	Human	Urine	urinary tract colonization		3	3	1	1	1	1	79	258
KPNIH32	2013	USA	Human	Human	Intestinal	Hematologic malignancy	Perirectal	3	3	1	1	1	1	79	258
KPNIH33	2013	USA	Human	Human	Urine	Solid tumor		3	3	1	1	1	1	79	258
KP48	2014	Italy	Human	Human	Urine	urinary tract infection		4	1	2	52	1	1	7	307
strain 78	2016	Iran	Human	Human	Hospital	urine	Intensive Care Unit (ICU)	4	1	1	1	10	4	337	2282
strain 100	2016	Iran	Human	Human	Hospital	urine	Emergency	2	1	1	6	7	1	10	2284
strain 45	2016	Iran	Human	Human	Hospital	urine	Pediatrics	2	1	101	2	1	1	18	2285
FK1468	2014	China	Human	Human	Blood	septicemia	Wenzhou Medical University	4	1	1	22	7	4	35	2281
KP2442	2015	Germany	Human	Human	Blood	sepsis	Blood culture	1	1	1	1	1	1	17	2299
ZYKP_X47	2015	China	Human	Human	Blood	Bacteremia		4	4	1	1	9	1	4	2326
ZYKP_X24	2014	China	Human	Human	Blood	Bacteremia		16	24	21	27	47	1	67	2327
ZYKP_X53	2015	China	Human	Human	Blood	Bacteremia		1	1	1	1	1	1	1	15
ZYKP_X44	2015	China	Human	Human	Blood	Bacteremia		2	1	1	1	4	4	4	17
ZYKP_X9	2013	China	Human	Human	Blood	Bacteremia		2	1	1	1	9	4	12	23
ZYKP_X38	2015	China	Human	Human	Blood	Bacteremia		2	1	1	1	9	4	260	1660
ZYKP_X52	2015	China	Human	Human	Blood	Bacteremia		2	1	1	2	11	4	31	364
ZYKP_X10	2013	China	Human	Human	Blood	Bacteremia		2	1	2	1	7	1	81	268
ZYKP_X35	2015	China	Human	Human	Blood	Bacteremia		2	1	2	1	10	1	19	35
ZYKP_X51	2015	China	Human	Human	Blood	Bacteremia		2	3	2	1	1	4	56	152
ZYKP_X13	2013	China	Human	Human	Blood	Bacteremia		2	3	2	2	6	4	4	29
ZYKP_X29	2014	China	Human	Human	Blood	Bacteremia		2	3	4	97	12	1	39	1049
ZYKP_X17	2014	China	Human	Human	Blood	Bacteremia		2	38	1	1	7	1	89	2328
ZYKP_X1	2013	China	Human	Human	Blood	Bacteremia		3	3	1	1	1	1	4	11
ZYKP_X2	2013	China	Human	Human	Blood	Bacteremia		3	3	1	1	1	1	4	11
ZYKP_X4	2013	China	Human	Human	Blood	Bacteremia		3	3	1	1	1	1	4	11
ZYKP_X5	2013	China	Human	Human	Blood	Bacteremia		3	3	1	1	1	1	4	11
ZYKP_X6	2013	China	Human	Human	Blood	Bacteremia		3	3	1	1	1	1	4	11
ZYKP_X7	2013	China	Human	Human	Blood	Bacteremia		3	3	1	1	1	1	4	11
ZYKP_X8	2013	China	Human	Human	Blood	Bacteremia		3	3	1	1	1	1	4	11
ZYKP_X11	2013	China	Human	Human	Blood	Bacteremia		3	3	1	1	1	1	4	11
ZYKP_X12	2013	China	Human	Human	Blood	Bacteremia		3	3	1	1	1	1	4	11
ZYKP_X15	2013	China	Human	Human	Blood	Bacteremia		3	3	1	1	1	1	4	11
ZYKP_X16	2014	China	Human	Human	Blood	Bacteremia		3	3	1	1	1	1	4	11
ZYKP_X18	2014	China	Human	Human	Blood	Bacteremia		3	3	1	1	1	1	4	11
ZYKP_X19	2014	China	Human	Human	Blood	Bacteremia		3	3	1	1	1	1	4	11
ZYKP_X20	2014	China	Human	Human	Blood	Bacteremia		3	3	1	1	1	1	4	11
ZYKP_X21	2014	China	Human	Human	Blood	Bacteremia		3	3	1	1	1	1	4	11
ZYKP_X22	2014	China	Human	Human	Blood	Bacteremia		3	3	1	1	1	1	4	11
ZYKP_X25	2014	China	Human	Human	Blood	Bacteremia		3	3	1	1	1	1	4	11
ZYKP_X26	2014	China	Human	Human	Blood	Bacteremia		3	3	1	1	1	1	4	11
ZYKP_X27	2014	China	Human	Human	Blood	Bacteremia		3	3	1	1	1	1	4	11
ZYKP_X28	2014	China	Human	Human	Blood	Bacteremia		3	3	1	1	1	1	4	11
ZYKP_X30	2015	China	Human	Human	Blood	Bacteremia		3	3	1	1	1	1	4	11
ZYKP_X32	2015	China	Human	Human	Blood	Bacteremia		3	3	1	1	1	1	4	11
ZYKP_X33	2015	China	Human	Human	Blood	Bacteremia		3	3	1	1	1	1	4	11
ZYKP_X34	2015	China	Human	Human	Blood	Bacteremia		3	3	1	1	1	1	4	11
ZYKP_X36	2015	China	Human	Human	Blood	Bacteremia		3	3	1	1	1	1	4	11
ZYKP_X37	2015	China	Human	Human	Blood	Bacteremia		3	3	1	1	1	1	4	11
ZYKP_X39	2015	China	Human	Human	Blood	Bacteremia		3	3	1	1	1	1	4	11
ZYKP_X40	2015	China	Human	Human	Blood	Bacteremia		3	3	1	1	1	1	4	11
ZYKP_X41	2015	China	Human	Human	Blood	Bacteremia		3	3	1	1	1	1	4	11
ZYKP_X42	2015	China	Human	Human	Blood	Bacteremia		3	3	1	1	1	1	4	11
ZYKP_X45	2015	China	Human	Human	Blood	Bacteremia		3	3	1	1	1	1	4	11
ZYKP_X46	2015	China	Human	Human	Blood	Bacteremia		3	3	1	1	1	1	4	11
ZYKP_X48	2015	China	Human	Human	Blood	Bacteremia		3	3	1	1	1	1	4	11
ZYKP_X49	2015	China	Human	Human	Blood	Bacteremia		3	3	1	1	1	1	4	11
ZYKP_X50	2015	China	Human	Human	Blood	Bacteremia		3	3	1	1	1	1	4	11
ZYKP_X23	2014	China	Human	Human	Blood	Bacteremia		3	3	1	1	1	1	31	437
ZYKP_X14	2013	China	Human	Human	Blood	Bacteremia		4	7	1	37	177	4	6	2159
ZYKP_X3	2013	China	Human	Human	Blood	Bacteremia		16	24	21	27	47	22	67	347
ZYKP_X31	2015	China	Human	Human	Blood	Bacteremia		18	15	26	16	11	13	106	367
ZYKP_X43	2015	China	Human	Human	Blood	Bacteremia		25	1	101	1	10	1	100	893
B7868	2015	India	Human	Human	Blood	bacteremia		4	3	1	1	21	1	110	2318
B14343	2015	India	Human	Human	Blood	bacteremia		2	1	65	2	5	1	173	2319
B8095	2015	India	Human	Human	Blood	bacteremia		18	23	56	111	25	92	237	2320
1946	2014	USA	Human	Human	Blood	Bloodstream infection	Same patient as 463	2	1	1	1	10	1	19	327
1319	2014	USA	Human	Human	Blood	Bloodstream infection	Same patient as 868	2	3	6	1	9	7	13	1691
728	2014	USA	Human	Human	Respiratory	Pneumonia	Same patient as 997	2	1	1	1	4	4	4	17
735	2014	USA	Human	Human	Respiratory	Pneumonia	Same patient as 1003	2	1	1	6	7	1	12	45
733	2014	USA	Human	Human	Respiratory	Pneumonia	Same patient as 1043, 1045, 734	2	3	6	1	9	7	4	34
734	2014	USA	Human	Human	Respiratory	Pneumonia	Same patient as 1043, 1045, 733	2	3	6	1	9	7	4	34
1317	2014	USA	Human	Human	Respiratory	Pneumonia	Same patient as 1223	2	3	6	75	9	7	137	643
1637	2014	USA	Human	Human	Respiratory	Pneumonia	Same patient as 1584	2	5	121	8	180	1	6	1322
1950	2014	USA	Human	Human	Respiratory	Pneumonia	Same patient as 1875	2	3	2	1	1	4	56	152
2005	2014	USA	Human	Human	Respiratory	Pneumonia	Same patient as 1967 & 1968	2	1	2	60	7	1	7	433
714	2014	USA	Human	Human	Urine	Urinarty Tract Infection	Same patient as 688	2	1	2	1	10	4	46	280
664	2014	USA	Human	Human	Urine	Urinarty Tract Infection	Same patient as 767	2	9	2	1	13	1	16	37
isolate 26	2015	China	Human	Human	Sputum	pneumonia		18	22	18	61	11	13	51	2355
isolate 38	2014	China	Human	Human	Sputum	pneumonia		2	3	1	1	9	4	4	2356
reference1	2015	China	Human	Human	Sputum	pneumonia		2	9	2	1	13	1	16	37
reference2	2014	China	Human	Human	Sputum	pneumonia		2	1	1	1	9	4	12	23
isolate16	2014	China	Human	Human	Sputum	pneumoniae		3	4	6	156	7	4	38	2358
KpBJN-Mont-12	2012	France	Human	Human	Blood	digestive		133	27	19	1	47	135	10	2395
KpPA1CR	2015	Italy		Human	Blood	sepsi	surgery	3	4	6	1	7	4	40	392
KpPA2CR	2015	Italy		Human	Blood	sepsi	intensive care unit	3	1	2	4	1	1	4	395
KpPA3CR	2015	Italy		Human	Blood	sepsi	intensive care unit	3	4	6	1	7	4	40	392
KpPA4CR	2016	Italy		Human	Sputum	pneumonia	intensive care unit	3	1	2	4	1	1	4	395
KpPA5CR	2015	Italy		Human	Blood	sepsi	surgery	4	1	2	52	1	1	7	307
KpPA6CR	2015	Italy		Human	Blood	sepsi	surgery	54	3	1	1	1	1	79	512
KpPA7CR	2015	Italy		Human	Blood	sepsi	medicine	54	3	1	1	1	1	79	512
KpPA8CR	2015	Italy		Human	Urine	cystitis	medicine	54	3	1	1	1	1	79	512
KpPA9CR	2015	Italy		Human	Urine	cystitis	medicine	2	6	1	5	4	1	6	101
KpPA10CR	2015	Italy		Human	Urine	cystitis	medicine	3	1	2	4	1	1	4	395
KpPA11CR	2015	Italy		Human	Urine	cystitis	medicine	54	3	1	1	1	1	79	512
KpPA12CR	2015	Italy		Human	Urine	cystitis	medicine	3	3	1	1	1	1	79	258
KpPA13CR	2014	Italy		Human	Blood	sepsi	intensive care unit	4	1	2	52	1	1	7	307
KpPA14CR	2014	Italy		Human	peripherally inserted central catheter	sepsi	medicine	2	1	62	3	10	4	110	405
KpPA15CR	2014	Italy		Human	Sputum	pneumonia	surgery	2	1	20	1	12	15	16	348
KpPA16CR	2016	Italy		Human	Urine	cystitis	intensive care unit	54	3	1	1	1	1	79	512
KpPA18CR	2016	Italy		Human	Sputum	pneumonia	medicine	3	3	1	1	1	1	79	258
KpPA20CR	2016	Italy		Human	Urine	cystitis	medicine	4	1	2	52	1	1	7	307
KpPA21CR	2016	Italy		Human	Bile	colicisti	surgery	3	3	1	1	1	1	79	258
KpPA22CR	2016	Italy		Human	Blood	sepsi	intensive care unit	54	3	1	1	1	1	79	512
KpPA23CR	2016	Italy		Human	Sputum	pneumonia	surgery	3	3	1	1	1	1	79	258
KpPA24CR	2016	Italy		Human	Blood	sepsi	surgery	3	3	1	1	1	1	79	258
KpPA25CR	2016	Italy		Human	Blood	sepsi	surgery	54	3	1	1	1	1	79	512
KpPA1CS	2015	Italy		Human	Urine	cystitis	medicine	3	4	6	1	7	4	40	392
KpPA2CS	2015	Italy		Human	Urine	cystitis	surgery	2	1	2	1	10	50	120	466
KpPA3CS	2015	Italy		Human	Urine	cystitis	medicine	2	10	13	1	12	1	25	1727
KpPA4CS	2016	Italy		Human	Urine	cystitis	medicine	3	4	6	1	7	4	40	392
KpPA6CS	2015	Italy		Human	Urine	cystitis	medicine	2	1	62	3	10	4	110	405
KpPA9CS	2015	Italy		Human	Urine	cystitis	medicine	1	1	1	1	1	1	1	15
KpPA10CS	2015	Italy		Human	Sputum	pneumonia	medicine	2	38	1	1	7	4	89	416
KpPA11CS	2015	Italy		Human	Sputum	pneumonia	medicine	2	1	1	1	7	4	65	378
KpPA12CS	2015	Italy		Human	Sputum	pneumonia	medicine	2	1	62	3	10	4	110	405
KpPA13CS	2014	Italy		Human	endotracheal tube	pneumonia	neonatal intensive care unit	2	1	37	2	3	1	19	1393
KpPA14CS	2014	Italy		Human	Sputum	pneumonia	medicine	2	1	62	3	10	4	110	405
KpPA15CS	2014	Italy		Human	Urine	cystitis	medicine	1	1	1	1	1	1	1	15
KpPA16CS	2016	Italy		Human	Sputum	pneumonia	medicine	2	1	62	3	10	4	110	405
KpPA17CS	2016	Italy		Human	Urine	cystitis	medicine	3	4	6	1	7	4	40	392
KpPA18CS	2016	Italy		Human	Urine	cystitis	medicine	2	3	108	26	3	4	64	976
KpPA19CS	2016	Italy		Human	Sputum	pneumonia	medicine	3	1	2	4	1	1	4	395
KpPA20CS	2016	Italy		Human	Blood	sepsi	surgery	2	9	2	1	13	1	16	37
KpPA21CS	2016	Italy		Human	Urine	cystitis	medicine	4	1	2	52	1	1	7	307
KpPA22CS	2016	Italy		Human	Urine	cystitis	intensive care unit	4	1	5	1	9	11	24	239
KpPA24CS	2016	Italy		Human	Urine	cystitis	medicine	1	1	1	1	1	1	1	15
KpPA25CS	2016	Italy		Human	Urine	cystitis	medicine	4	1	2	52	1	1	7	307
W1297	2016	Spain	Human	Human	Blood	septicemia		2	1	108	3	4	161	421	3035
Kp002	2011	Australia	Human	Human	hip	intra-abdominal infection		2	6	1	5	4	1	6	101
SCYS19	2016	China	Human	Human	Hospital	urinary tract infection		2	3	1	4	9	4	42	2636
SCYS35	2016	China	Human	Human	Hospital	urinary tract infection		17	19	188	20	138	18	197	2637
xyfyjyk	2016	China	Human	Human	Respiratory	pulmonary infection	Respiratory secretion	49	1	1	1	10	4	13	2723
Kp115C	2013	Brazil	Human	Human	Urine	Urinary tract infection		3	5	4	181	9	4	177	2729
Kp26C	2013	Brazil	Human	Human	Urine	Urinary tract infection		2	6	1	5	4	1	6	101
Kp39C	2013	Brazil	Human	Human	Urine	Urinary tract infection		18	22	18	22	25	37	51	334
Kp41C	2013	Brazil	Human	Human	Urine	Urinary tract infection		2	1	2	60	7	1	7	433
Kp44C	2013	Brazil	Human	Human	Urine	Urinary tract infection		2	53	3	1	10	4	18	502
Kp45C	2013	Brazil	Human	Human	Urine	Urinary tract infection		2	1	2	1	12	1	68	200
Kp62C	2013	Brazil	Human	Human	Urine	Urinary tract infection		3	3	1	1	1	1	31	437
Kp68C	2013	Brazil	Human	Human	Urine	Urinary tract infection		2	1	2	1	10	1	120	449
Kp91C	2013	Brazil	Human	Human	Urine	Urinary tract infection		10	20	2	1	9	11	14	442
Kp92C	2013	Brazil	Human	Human	Urine	Urinary tract infection		17	19	28	20	108	21	52	1246
Kp95C	2013	Brazil	Human	Human	Urine	Urinary tract infection		2	1	1	1	4	1	4	18
Kp107C	2013	Brazil	Human	Human	Urine	Urinary tract infection		1	6	1	1	1	1	1	14
EK535	2015	Bangladesh	Human	Human	Urine	UTI		2	1	1	26	56	4	110	2796
RK016	2015	Colombia	Human	Human	Urine	Urinary tract infection		155	1	62	3	303	87	110	2833
RK017	2015	Colombia	Human	Human	Tracheal	Pneumonia	Tracheal aspirate	3	3	1	52	1	45	79	2834
RK042	2015	Colombia	Human	Human	Urine	Urinary tract infection		2	1	198	6	7	51	7	2835
SK048	2014	Colombia	Human	Human	Peritoneal	Intra-abdominal infection	Peritoneal fluid	2	1	2	1	10	1	38	2836
SK255	2015	Colombia	Human	Human	Peritoneal	Surgical site infection	Peritoneal fluid	2	1	1	6	7	1	69	2837
HSR080	2015	Brazil	Human	Human	Blood	Bloodstream infection	Blood culture	52	1	20	1	1	1	7	2851
HSR122A	2016	Brazil	Human	Human	Blood	Bloodstream infection	Blood culture	1	1	2	52	1	1	7	2852
HSR128	2016	Brazil	Human	Human	Blood	Bloodstream infection	Blood culture	17	55	28	20	117	21	162	2853
HSR138A	2016	Brazil	Human	Human	Blood	Bloodstream infection	Blood culture	3	1	1	1	1	1	31	2854
HSR139	2016	Brazil	Human	Human	Blood	Bloodstream infection	Blood culture	3	4	6	1	7	4	40	392
BA1244	2017	India	Human	Human	Blood	bacteremia		3	1	2	4	1	1	18	2857
ZJKP587	2015	China	Human	Human	aqueous humor	endophthalmitis		2	1	1	1	9	4	403	2922
ZJKP779	2015	China	Human	Human	Blood	Bacteremia		25	1	101	1	10	1	100	893
ZJKP558	2015	China	Human	Human	Blood	Bacteremia		2	1	1	1	9	4	260	1660
ZJKP559	2015	China	Human	Human	Cerebrospinal fluid	Bacteremia,meningitis		2	1	1	1	9	4	260	1660
PRC42	2017	China	Human	Human	Sputum	pneumonia		1	1	1	1	1	1	18	2965
PRC49	2017	China	Human	Human	Sputum	pneumonia		18	15	56	110	193	141	169	2966
958135	2016	Germany	Human	Human	Blood	blood stream infection	Blood culture	3	124	6	1	7	4	38	3000
972698	2016	Brazil	Human	Human	Blood	blood stream infection	Blood culture	3	129	1	1	1	1	4	3001
984672	2016	Italy	Human	Human	Blood	blood stream infection	Blood culture	54	3	1	1	1	1	405	3002
isolate 35	2017	China	Human	Human	Sputum	pneumonia		4	1	1	1	313	10	9	3003
GTLS335	2014	Portugal	Human	Human	Urine	Urinary tract infection		160	1	1	6	7	1	12	3031
GTMR2457	2014	Portugal	Human	Human	Urine	Urinary tract infection		2	1	2	1	10	4	110	3032
PC67/15	2015	Portugal	Human	Human	Urine	Urinary tract infection		4	1	2	52	1	45	7	3033
INF030	2013	Australia	Human	Human	Urine	UTI		2	1	1	1	1	7	23	3038
INF188	2013	Australia	Human	Human	Wound	Wound	Wound swab	2	1	1	1	4	4	418	5871
INF293	2014	Australia	Human	Human	Urine	UTI		2	1	1	1	7	4	61	3040
INF082	2013	Australia	Human	Human	Urine	UTI		2	1	1	1	9	1	89	3041
INF056	2013	Australia	Human	Human	Urine	UTI		2	1	1	1	9	1	139	3042
INF256	2013	Australia	Human	Human	Urine	UTI		2	1	1	1	9	1	415	3043
INF333	2014	Australia	Human	Human	Sputum	Pneumonia		2	1	1	1	9	45	93	3044
INF117	2013	Australia	Human	Human	Urine	UTI		2	1	1	3	89	4	4	3045
INF153	2013	Australia	Human	Human	Urine	UTI		2	1	1	82	7	1	12	3046
INF137	2013	Australia	Human	Human	Urine	UTI		2	1	2	1	10	4	420	3047
INF325	2014	Australia	Human	Human	Blood	Disseminated	Blood culture	2	1	2	1	60	160	2	3048
INF205	2013	Australia	Human	Human	Urine	UTI		2	1	2	1	325	1	68	3049
INF087	2013	Australia	Human	Human	Wound	Wound	Wound swab	2	1	220	1	10	1	31	3050
INF351	2014	Australia	Human	Human	Sputum	Pneumonia		2	1	225	2	5	1	36	3051
INF202	2013	Australia	Human	Human	Urine	UTI		2	3	1	1	9	7	61	3052
INF289	2014	Australia	Human	Human	Urine	UTI		2	3	2	2	6	4	418	3053
INF303	2014	Australia	Human	Human	Wound	Wound	Wound swab	2	3	87	1	318	1	26	3054
INF160	2013	Australia	Human	Human	Urine	UTI		2	6	2	1	9	27	375	3056
INF315	2014	Australia	Human	Human	Blood	Disseminated	Blood culture	2	6	221	1	1	1	4	3057
INF324	2014	Australia	Human	Human	Urine	UTI		2	6	222	1	140	25	19	3058
INF120	2013	Australia	Human	Human	Urine	UTI		2	9	2	1	13	1	413	3059
INF177	2013	Australia	Human	Human	Urine	UTI		2	47	1	1	7	2	4	3061
INF247	2013	Australia	Human	Human	Urine	UTI		3	1	1	1	316	1	43	3062
INF248	2013	Australia	Human	Human	Urine	UTI		3	1	35	3	3	4	39	3063
INF107	2013	Australia	Human	Human	Urine	UTI		3	20	2	1	1	4	18	3064
INF184	2013	Australia	Human	Human	Urine	UTI		3	132	1	1	316	1	43	3065
INF131	2013	Australia	Human	Human	Urine	UTI		4	1	1	1	7	1	4	3066
INF192	2013	Australia	Human	Human	Urine	UTI		4	1	1	1	7	8	13	3067
INF226	2013	Australia	Human	Human	Urine	UTI		4	1	1	1	12	1	38	3068
INF306	2014	Australia	Human	Human	Urine	UTI		4	1	1	2	319	4	100	3069
INF066	2013	Australia	Human	Human	Urine	UTI		4	1	20	1	7	11	24	3070
INF223	2013	Australia	Human	Human	Urine	UTI		4	4	1	97	27	7	4	3072
INF241	2013	Australia	Human	Human	Blood	Disseminated	Blood culture	4	4	1	97	27	7	4	3072
INF242	2013	Australia	Human	Human	Urine	UTI		4	4	1	97	27	7	4	3072
INF243	2013	Australia	Human	Human	Urine	UTI		4	4	1	97	27	7	4	3072
INF284	2014	Australia	Human	Human	Urine	UTI		4	4	1	97	27	7	4	3072
INF118	2013	Australia	Human	Human	Wound	Wound	Wound swab	5	1	2	12	9	4	38	3073
INF258	2013	Australia	Human	Human	Urine	UTI		10	1	2	34	12	4	59	3074
INF132	2013	Australia	Human	Human	Urine	UTI		10	3	224	18	1	44	39	3075
INF286	2014	Australia	Human	Human	Urine	UTI		71	1	1	35	16	4	4	3096
INF268	2013	Australia	Human	Human	Urine	UTI		163	1	1	6	7	1	12	3098
INF342	2014	Australia	Human	Human	Blood	Disseminated	Blood culture	164	1	2	1	7	4	182	3099
INF174	2013	Australia	Human	Human	Urine	UTI		163	1	1	6	7	1	12	3098
ZJKP10	2013	China	Human	Human	Cerebrospinal fluid	Bacteremia, meningitis		17	19	39	20	34	21	148	3129
GASRECK56	2012	Singapore	Human	Human	Blood	Bacteremia		2	3	2	1	1	4	13	2613
GASRECK63	2012	Singapore	Human	Human	Blood	Bacteremia		2	9	2	1	13	167	10	2614
GASRECK76	2012	Singapore	Human	Human	Blood	Bacteremia		2	1	62	199	10	4	110	2615
935521	2016	Mexico	Human	Human	Blood	GI	Blood culture	4	1	2	52	1	9	7	3227
CHUAP1	2016	France	Human	Human	Blood	Sepsis		43	136	2	1	10	4	13	3240
CHUAP2	2016	France	Human	Human	Blood	Sepsis		2	1	1	1	9	4	12	23
KPN793	2018	China	Human	Human	Sputum	pneumonia		65	59	235	79	136	81	209	3330
294	2015	Gabon	Human	Human	Urine	UTI		4	1	2	209	1	1	7	3248
PM10818	2018	India	Human	Human	Blood	bacteremia		14	1	1	1	9	1	38	3249
K17-308	2017	South Korea	Human	Human	Blood	Bacteremia		3	5	95	1	12	1	12	3429
K15-215	2015	South Korea	Human	Human	Blood	Bacteremia		2	3	2	6	1	4	12	3430
K15-213	2015	South Korea	Human	Human	Blood	Bacteremia		2	9	2	1	13	1	469	3431
435	2017	Madagascar	Human	Human	Cervical bulbo	clinical	female child	2	1	2	1	1	1	56	3441
561	2017	Madagascar	Human	Human	Sputum	clinical		2	6	17	1	20	1	25	3442
669	2017	Madagascar	Human	Human	Sputum	clinical		9	4	2	1	1	1	18	3443
KP375	2016	Italy	Human	Human	Blood	bloodstream		54	3	1	1	1	190	79	3498
KP405	2016	Italy	Human	Human	Blood	bloodstream		1	1	1	1	1	9	1	3499
KP415	2016	Italy	Human	Human	Blood	bloodstream		2	1	1	1	4	85	4	3500
zyk30	2018	China	Human	Human	Blood	Human_invasive	Intensive Care Unit (ICU)	2	6	1	5	1	1	15	3501
NGKP-54	2015	Saudi Arabia	Human	Human	Sputum	pneumonia	Lung	185	6	1	1	1	1	42	3513
KPTR3060-18	2018	Russia	Human	Human	Tracheal	nosocomial	Tracheal catheter; Transplantology ICU	3	4	6	1	7	4	479	3551
KPTR3292-18	2018	Russia	Human	Human	Tracheal	nosocomial	Tracheal catheter; Transplantology ICU	3	4	6	1	7	4	479	3551
KPTR-2/18	2018	Russia	Human	Human	Blood	nosocomial	Transplantology ICU	2	3	1	1	10	1	19	13
KPTR-7239/17	2017	Russia	Human	Human	Wound	nosocomial	Transplantology ICU	3	1	2	4	1	1	4	395
KPTR-13/18	2018	Russia	Human	Human	subclavian catheter	nosocomial	Transplantology ICU	3	1	2	4	1	1	4	395
KPTR-90K/18	2018	Russia	Human	Human	pharynx	nosocomial	Transplantology ICU	2	1	2	4	9	1	14	39
KPTR-112/18	2018	Russia	Human	Human	Pleural effusion	nosocomial	Transplantology ICU	2	1	1	4	9	1	14	3346
KPTR-2734/18	2018	Russia	Human	Human	Blood	nosocomial	Transplantology ICU	4	1	2	52	1	1	7	307
KPTR-2755/18	2018	Russia	Human	Human	Blood	nosocomial	Transplantology ICU	10	20	2	1	9	11	12	377
KPTR-2877/18	2018	Russia	Human	Human	Blood	nosocomial	Transplantology ICU	3	1	2	4	1	1	4	395
KPTR-4020/18	2018	Russia	Human	Human	subcutaneous fatty tissue	nosocomial	Transplantology ICU	3	1	2	4	1	1	4	395
KPTR-4094/18	2018	Russia	Human	Human	Blood	nosocomial	Transplantology ICU	4	1	2	52	1	1	7	307
KPB-1636/18	2018	Russia	Human	Human	Urine	nosocomial	Neuro-ICU	9	4	2	1	1	1	27	86
KPB-2523/18	2018	Russia	Human	Human	Blood	nosocomial	Neuro-ICU	9	4	2	1	1	1	27	86
KPB-1363/18-1	2018	Russia	Human	Human	Bronchial	nosocomial	Bronchial lavage; Neuro-ICU	3	4	6	1	7	4	38	147
KPB-2035/18-2	2018	Russia	Human	Human	Cerebrospinal fluid	nosocomial	Neuro-ICU	2	1	1	1	9	4	12	23
KPB-1618/18	2018	Russia	Human	Human	Urine	nosocomial	Neuro-ICU	2	1	2	1	7	1	81	268
KPB-1101K/18	2018	Russia	Human	Human	Wound	nosocomial	Neuro-ICU	2	1	1	1	9	4	12	23
KPB-1040/18-1	2018	Russia	Human	Human	Endotracheal aspirate	nosocomial	Neuro-ICU	3	1	2	4	1	1	4	395
KPB-1406/18	2018	Russia	Human	Human	Cerebrospinal fluid	nosocomial	Neuro-ICU	2	1	2	3	27	1	39	219
KPB-1412/18	2018	Russia	Human	Human	Blood	nosocomial	Neuro-ICU	2	1	2	3	27	1	39	219
KPB-968/18	2018	Russia	Human	Human	Endotracheal aspirate	nosocomial	Neuro-ICU	2	1	1	1	9	4	12	23
KPB-851/18	2018	Russia	Human	Human	Urine	nosocomial	Neuro-ICU	4	1	2	52	1	1	7	307
KPB-853/18	2018	Russia	Human	Human	Endotracheal aspirate	nosocomial	Neuro-ICU	3	1	2	4	1	1	4	395
KPB-925/18	2018	Russia	Human	Human	Wound	nosocomial	Neuro-ICU	3	1	2	4	1	1	4	395
KPB-1396/18	2018	Russia	Human	Human	Blood	nosocomial	Neuro-ICU	2	1	2	4	1	1	4	2674
KPB-849/18	2018	Russia	Human	Human	Endotracheal aspirate	nosocomial	Neuro-ICU	2	3	1	1	9	1	12	1336
KPB-823/18	2018	Russia	Human	Human	Endotracheal aspirate	nosocomial	Neuro-ICU	3	1	2	4	1	1	4	395
KPB-1214/18	2018	Russia	Human	Human	Cerebrospinal fluid	nosocomial	Neuro-ICU	4	1	2	52	1	1	7	307
KPB-771/18	2018	Russia	Human	Human	Urine	nosocomial	Neuro-ICU	3	1	2	4	1	1	4	395
KPB-775/18	2018	Russia	Human	Human	Endotracheal aspirate	nosocomial	Neuro-ICU	3	1	2	4	1	1	4	395
KPB-784/18	2018	Russia	Human	Human	Urine	nosocomial	Neuro-ICU	1	6	1	1	1	1	1	14
KPB-702/18	2018	Russia	Human	Human	Intracranial sinus	nosocomial	Neuro-ICU	3	1	2	4	1	1	4	395
KPB-543/18	2018	Russia	Human	Human	Bronchial	nosocomial	Bronchial lavage; Neuro-ICU	3	1	2	4	1	1	4	395
KPB-548/18	2018	Russia	Human	Human	Endotracheal aspirate	nosocomial	Neuro-ICU	1	6	1	1	1	1	1	14
KPB-3299/17	2017	Russia	Human	Human	Cerebrospinal fluid	nosocomial	Neuro-ICU	3	1	2	4	1	1	4	395
BG061	2008	Cote d'Ivoire	Human	Human	Urine	UTI		2	6	1	5	10	1	6	400
SB4528	2009	France	Human	Human	Blood	Severe sepsis, pyelonephritis		2	1	1	26	12	15	138	556
QMP_M1-716	2006	USA (New York State)	Human	Human	Blood	sepsis		2	6	17	1	20	10	25	70
QMP_M1-717	2006	USA (New York State)	Human	Human	Blood	sepsis		2	1	1	1	16	1	4	236
QMP_M1-718	2006	USA (New York State)	Human	Human	Blood	sepsis		3	1	1	4	7	4	66	184
BL6	2008	Japan	Human	Human	Blood	Pneumonia		16	18	30	27	92	22	178	1139
BL14	2011	Japan	Human	Human	Blood	Pneumonia		10	1	11	1	9	8	43	1140
BL15	2011	Japan	Human	Human	Blood	Pneumonia		2	10	12	1	9	1	4	1141
S1	2010	Japan	Human	Human	Sputum	Pneumonia		16	24	57	62	92	22	104	1142
S18	2010	Japan	Human	Human	Sputum	Pneumonia		18	23	74	61	79	69	99	1143
S20	2010	Japan	Human	Human	Sputum	Pneumonia		16	66	45	32	55	40	67	1144
S21	2010	Japan	Human	Human	Sputum	Pneumonia		2	1	4	34	1	1	2	1145
S22	2010	Japan	Human	Human	Sputum	Pneumonia		64	18	21	27	81	22	105	1146
S27	2010	Japan	Human	Human	Sputum	Pneumonia		6	1	2	1	12	4	4	1147
S34	2010	Japan	Human	Human	Sputum	Pneumonia		16	18	21	27	47	22	75	1148
W5	2010	Japan	Human	Human	Sputum	Pneumonia		16	1	21	27	54	17	67	1149
W24	2010	Japan	Human	Human	Sputum	Pneumonia		16	18	21	53	50	33	67	1150
DJ	2016	India	Human	Human	Urine	UTI		3	4	6	1	7	4	38	147
M17B	2016	India	Human	Human	Urine	UTI		1	6	1	1	1	1	1	14
M2	2016	India	Human	Human	Urine	UTI		2	6	1	3	26	1	77	231
M6	2016	India	Human	Human	Urine	UTI		2	6	1	3	26	1	77	231
M25	2016	India	Human	Human	Urine	UTI		2	1	1	1	3	3	38	1087
BJKP01	2015	France		Human	CSF	Meningitis		9	4	2	1	1	1	27	86
BCKP01	2018	France	Human	Human	Cerebrospinal fluid	Meningitis		2	3	2	1	10	1	13	66
SAKP01	2011	France		Human	CSF	Meningitis		2	1	1	1	9	4	12	23
CMKP01	2014	France		Human	CSF	Meningitis		2	1	1	1	1	4	19	380
HGKP01	2018	France		Human	CSF	Meningitis		2	3	2	1	10	1	13	66
SAKP02	2013	France		Human	CSF	Meningitis		2	1	1	1	9	4	12	23
38	2016	Egypt	Human	Human	Ascitic Fluid	Spontaneous peritonitis	inpatient in Hepatogastroentrology	3	4	6	1	7	4	43	4497
14R	2017	China	Human	Human	Blood	clinical site		2	128	1	6	7	1	12	4520
37R	2017	China	Human	Human	Blood	clinical site		3	3	1	1	1	111	4	4521
42R	2018	China	Human	Human	Blood	clinical site		120	9	2	1	13	1	16	4522
112R	2018	China	Human	Human	Blood	clinical site		3	3	2	1	10	1	4	4523
seq78	2017	Brazil	Human	Human	Urine	urinary		4	1	2	1	7	4	182	4532
seq80	2017	Brazil	Human	Human	Urine	urinary		3	1	1	3	1	1	4	4533
seq81	2017	Brazil	Human	Human	Urine	urinary		2	1	1	1	4	4	495	4534
seq85	2017	Brazil	Human	Human	Ulcer	nosocomial	Ulcer secretion	2	6	17	1	20	10	224	4535
OM1152	2015	Oman	Human	Human	Respiratory	respiratory	Khoula Hospital	2	1	2	1	460	1	24	4547
EN5226	2015	India	Human	Human	Blood	Pneumonia (neonate)		3	4	6	1	7	4	38	147
EN5261	2015	India	Human	Human	Blood	Pneumonia (neonate)		3	4	6	1	7	4	38	147
EN5269	2015	India	Human	Human	Blood	Pneumonia (neonate)		3	4	6	1	7	4	38	147
EN5271	2015	India	Human	Human	Blood	Pneumonia (neonate)		3	4	6	1	7	4	38	147
CAB1442	2013	Nigeria	Human	Human	Blood	Sepsis		3	4	6	1	7	4	38	147
CAB1458	2013	Nigeria	Human	Human	Blood	Sepsis		3	4	6	1	7	4	38	147
AK_B_SD_011	2014	Nigeria	Human	Human	Blood	Sepsis		3	4	6	1	7	4	38	147
JHTS003	2015	USA	Human	Human	Sputum	hospital, ill patient		3	4	6	1	7	4	38	147
JHTS004	2015	USA	Human	Human	Respiratory	hospital, ill patient	endo/nasal tissue	3	4	6	1	7	4	38	147
JHTS008	2015	USA	Human	Human	Stool	hospital, ill patient		3	4	6	1	7	4	38	147
JHTS009	2015	USA	Human	Human	Blood	hospital, ill patient		3	4	6	1	7	4	38	147
JHTS010	2015	USA	Human	Human	Blood	hospital, ill patient		3	4	6	1	7	4	38	147
SKGH01	2015	United Arab Emirates	Human	Human	Urine	UTI		3	4	6	1	7	4	38	147
BA41763	2015	India	Human	Human	Blood	Bacteremia		3	4	6	1	7	4	38	147
B2481	2017	India	Human	Human	Blood	Bacteremia		3	4	6	1	7	4	38	147
DJ_S11	2016	India	Human	Human	Urine	UTI		3	4	6	1	7	4	38	147
B35725	2013	India	Human	Human	Blood	Bacteremia		3	4	6	1	7	4	38	147
ARPG-318	2013	Philippines	Human	Human	Endotracheal aspirate	infection		3	4	6	1	7	4	38	147
KPL0.2	2017	France	Human	Human	NA	Bacteriemia		3	4	6	1	7	4	38	147
K1	2014	Greece	Human	Human	Blood	Bacteriemia		3	4	6	1	7	4	38	147
K2	2014	Greece	Human	Human	Blood	Bacteriemia		3	4	6	1	7	4	38	147
K3	2014	Greece	Human	Human	Blood	Bacteriemia		3	4	6	1	7	4	38	147
K4	2014	Greece	Human	Human	Blood	Bacteriemia		3	4	6	1	7	4	38	147
KpGoe149473	2014	Germany	Human	Human	Tracheal	pneumonia	Tracheal secretion	3	4	6	1	7	4	38	147
KpGoe149832	2014	Germany	Human	Human	Abdomen	peritonitis	Abdominal drainage fluid	3	4	6	1	7	4	38	147
KpGoe152021	2014	Germany	Human	Human	Abdomen	peritonitis	Abdominal drainage fluid	3	4	6	1	7	4	38	147
KpGoe827024	2014	Germany	Human	Human	Abdomen	peritonitis	Abdominal drainage fluid	3	4	6	1	7	4	38	147
DK001	2014	Denmark	Human	Human	Blood	infection		3	4	6	1	7	4	38	147
SL34	2015	Sri Lanka	Human	Human	Sputum	ICU patients		3	4	6	1	7	4	38	147
SL35	2015	Sri Lanka	Human	Human	Sputum	ICU patients		3	4	6	1	7	4	38	147
SL36	2015	Sri Lanka	Human	Human	Sputum	ICU patients		3	4	6	1	7	4	38	147
SL46	2015	Sri Lanka	Human	Human	Tracheal	ICU patients	Endotracheal secretion	3	4	6	1	7	4	38	147
SL50	2015	Sri Lanka	Human	Human	Tracheal	ICU patients	Endotracheal secretion	3	4	6	1	7	4	38	147
SL52	2015	Sri Lanka	Human	Human	Tracheal	ICU patients	Endotracheal secretion	3	4	6	1	7	4	38	147
SL54	2015	Sri Lanka	Human	Human	Tracheal	ICU patients	Endotracheal secretion	3	4	6	1	7	4	38	147
SL68	2015	Sri Lanka	Human	Human	Sputum	ICU patients		3	4	6	1	7	4	38	147
ST147	2012	Australia	Human	Human	Blood	Blood stream infection		3	4	6	1	7	4	38	147
PL056	2013	Poland	Human	Human	Wound	infection	Wound secretion; stomach tissue	3	4	6	1	7	4	38	147
DE038	2014	Germany	Human	Human	Respiratory	infection	Lower Respiratory Tract Secrection	3	4	6	1	7	4	38	147
RO108	2013	Romania	Human	Human	Urine	infection		3	4	6	1	7	4	38	147
DK013	2014	Denmark	Human	Human	puncture fluids	infection		3	4	6	1	7	4	38	147
BE105	2014	Belgium	Human	Human	Blood	infection		3	4	6	1	7	4	38	147
CDPH3020	2014	USA	Human	Human	Respiratory	pneumonia	Respiratory secretion	3	4	6	1	7	4	38	147
CDPH3707	2014	USA	Human	Human	Respiratory	pneumonia	Respiratory secretion	3	4	6	1	7	4	38	147
CDPH3823	2014	USA	Human	Human	Respiratory	pneumonia	Respiratory secretion	3	4	6	1	7	4	38	147
CDPH5262	2014	USA	Human	Human	Respiratory	pneumonia	Respiratory secretion	3	4	6	1	7	4	38	147
RS053	2014	Serbia	Human	Human	Blood	infection		3	4	6	1	7	4	38	147
GR147	2013	Greece	Human	Human	Blood	infection		3	4	6	1	7	4	38	147
RO076	2014	Romania	Human	Human	Urine	infection		3	4	6	1	7	4	38	147
COL-Kpn64	2009	Colombia	Human	Human	NA	Infection		3	4	6	1	7	4	38	147
COL-Kpn95	2012	Colombia	Human	Human	NA	Infection		3	4	6	1	7	4	38	147
LU008	2014	Luxembourg	Human	Human	NA	infection		3	4	6	1	7	4	38	147
RO005	2014	Romania	Human	Human	Respiratory	infection	Lower Respiratory Tract Secrection	3	4	6	1	7	4	38	147
C5-E1-13	2016	Tunisia	Human	Human	Urine	Urinary Tract Infection		3	4	6	1	7	4	38	147
kpneu032	2014	Switzerland	Human	Human	NA	Infection		3	4	6	1	7	4	38	147
ES065	2013	Spain	Human	Human	Urine	infection		3	4	6	1	7	4	38	147
ES094	2014	Spain	Human	Human	Wound	infection	Wound secretion	3	4	6	1	7	4	38	147
ES107	2014	Spain	Human	Human	Wound	infection	Wound secretion	3	4	6	1	7	4	38	147
ES237	2014	Spain	Human	Human	Urine	infection		3	4	6	1	7	4	38	147
IT062	2013	Italy	Human	Human	Wound	infection	Wound secretion	3	4	6	1	7	4	38	147
ES225	2014	Spain	Human	Human	Respiratory	infection	Lower Respiratory Tract Secrection	3	4	6	1	7	4	38	147
ES229	2014	Spain	Human	Human	Respiratory	infection	Lower Respiratory Tract Secrection	3	4	6	1	7	4	38	147
ES261	2014	Spain	Human	Human	Respiratory	infection	Lower Respiratory Tract Secrection	3	4	6	1	7	4	38	147
ES187	2014	Spain	Human	Human	Urine	infection		3	4	6	1	7	4	38	147
RO024	2014	Romania	Human	Human	Blood	infection		3	4	6	1	7	4	38	147
RS077	2014	Serbia	Human	Human	Blood	infection		3	4	6	1	7	4	38	147
MS6671	2014	United Arab Emirates	Human	Human	Urine	infection		3	4	6	1	7	4	38	147
FR016	2014	France	Human	Human	Blood	infection		3	4	6	1	7	4	38	147
HU053	2013	Hungary	Human	Human	Urine	infection		3	4	6	1	7	4	38	147
IL006	2014	Israel	Human	Human	Blood	infection		3	4	6	1	7	4	38	147
IL054	2013	Israel	Human	Human	Wound	infection	Wound secretion	3	4	6	1	7	4	38	147
BE097	2014	Belgium	Human	Human	Respiratory	infection	Lower Respiratory Tract Secrection	3	4	6	1	7	4	38	147
k1025	2005	United Kingdom	Human	Human	Blood	Bloodstream infection		3	4	6	1	7	4	38	147
k1111	2005	United Kingdom	Human	Human	Blood	Infection		3	4	6	1	7	4	38	147
k1279	2006	United Kingdom	Human	Human	Blood	Infection		3	4	6	1	7	4	38	147
k2040	2009	United Kingdom	Human	Human	Blood	Infection		3	4	6	1	7	4	38	147
k361	2002	United Kingdom	Human	Human	Blood	Infection		3	4	6	1	7	4	38	147
k616	2003	United Kingdom	Human	Human	Blood	Infection		3	4	6	1	7	4	38	147
k864	2004	United Kingdom	Human	Human	Blood	Infection		3	4	6	1	7	4	38	147
k866	2004	United Kingdom	Human	Human	Blood	Infection		3	4	6	1	7	4	38	147
k868	2004	United Kingdom	Human	Human	Blood	Infection		3	4	6	1	7	4	38	147
k906	2004	United Kingdom	Human	Human	Blood	Infection		3	4	6	1	7	4	38	147
RO047	2013	Romania	Human	Human	Urine	infection		3	4	6	1	7	4	38	147
TUM14054	2014	Japan	Human	Human	Blood	sepsis		3	4	6	1	7	4	38	147
RO081	2013	Romania	Human	Human	Urine	infection		3	4	6	1	7	4	38	147
ES277	2013	Spain	Human	Human	Urine	infection		3	4	6	1	7	4	38	147
ES278	2013	Spain	Human	Human	Urine	infection		3	4	6	1	7	4	38	147
GR070	2014	Greece	Human	Human	Blood	infection		3	4	6	1	7	4	38	147
k618	2003	United Kingdom	Human	Human	Blood	Infection		3	4	6	1	7	4	38	147
TGH13	2013	Greece	Human	Human	Intestinal	Bacterial infections	Rectum	3	4	6	1	7	4	38	147
CCUG70742	2012	Sweden	Human	Human	Urine	acute cystitis		3	4	6	1	7	4	38	147
FR072	2014	France	Human	Human	NA	infection		3	4	6	1	7	4	38	147
TR302	2013	Turkey	Human	Human	Wound	infection	Wound secretion	3	4	6	1	7	4	38	147
RO041	2013	Romania	Human	Human	Urine	infection		3	4	6	1	7	4	38	147
KLPN_44	2017	USA	Human	Human	Patient	bacteremia	patient fluids	3	4	6	1	7	4	38	147
BE103	2014	Belgium	Human	Human	Blood	infection		3	4	6	1	7	4	40	392
CCBH24080	2016	Brazil	Human	Human	Urine	Thrombocytopenic Purpura		3	4	6	1	7	4	40	392
DE022	2014	Germany	Human	Human	Catheter	infection	Catheter tip	3	4	6	1	7	4	40	392
LU005	2014	Luxembourg	Human	Human	NA	infection		3	4	6	1	7	4	40	392
TR161	2014	Turkey	Human	Human	Wound	infection	Wound secretion	3	4	6	1	7	4	40	392
TR056	2014	Turkey	Human	Human	Blood	infection		3	4	6	1	7	4	40	392
ARPG-489	2013	Philippines	Human	Human	Endotracheal aspirate	bacterial infectious disease		3	4	6	1	7	4	40	392
AT025	2013	Austria	Human	Human	Wound	infection	Wound secretion	3	4	6	1	7	4	40	392
C13-E9-15	2015	Tunisia	Human	Human	Urine	Urinary tract infection		3	4	6	1	7	4	40	392
ES103	2014	Spain	Human	Human	Urine	infection		3	4	6	1	7	4	40	392
ES234	2014	Spain	Human	Human	Urine	infection		3	4	6	1	7	4	40	392
FR057	2014	France	Human	Human	Respiratory	infection	Lower Respiratory Tract Secrection	3	4	6	1	7	4	40	392
PL023	2014	Poland	Human	Human	Urine	infection		3	4	6	1	7	4	40	392
KCRI-131E	2014	Tanzania	Human	Human	Wound	infection	Wound swab	3	4	6	1	7	4	40	392
KCRI-134	2014	Tanzania	Human	Human	Wound	infection	Wound swab	3	4	6	1	7	4	40	392
KCRI-404C	2015	Tanzania	Human	Human	Sputum	infection		3	4	6	1	7	4	40	392
KCRI-51K	2013	Tanzania	Human	Human	Wound	infection	Wound swab	3	4	6	1	7	4	40	392
MGH 35		NA	Human	Human	Bile	infection	bile fluid	3	4	6	1	7	4	40	392
ARPG-340	2013	Philippines	Human	Human	Urine	bacterial infectious disease		3	4	6	1	7	4	4	273
ARPG-372	2013	Philippines	Human	Human	Drainage	bacterial infectious disease	lumbar drain tip	3	4	6	1	7	4	4	273
ARPG-379	2013	Philippines	Human	Human	Cerebrospinal fluid	bacterial infectious disease		3	4	6	1	7	4	4	273
ARPG-380	2013	Philippines	Human	Human	Drainage	bacterial infectious disease	lumbar drain tip	3	4	6	1	7	4	4	273
ARPG-381	2013	Philippines	Human	Human	Cerebrospinal fluid	bacterial infectious disease		3	4	6	1	7	4	4	273
COL-Kpn113	2004	Colombia	Human	Human	NA	Infection		3	4	6	1	7	4	4	273
COL-Kpn50	2007	Colombia	Human	Human	NA	Infection		3	4	6	1	7	4	4	273
KLPN_85	2017	USA	Human	Human	Patient	bacteremia	patient fluids	3	4	6	1	386	4	512	3731
KP233	2018	China	Human	Human	Sputum	pneumonia	College of Medicine, Zhejiang University	3	3	1	1	1	1	4	11
NC24	2018	Myanmar	Human	Human	Sputum	Chest infection		1	1	273	1	1	1	1	4702
NC6	2018	Myanmar	Human	Human	Sputum	Chest infection		1	1	1	279	1	1	1	4703
zykA22	2018	China	Human	Human	Ascitic fluid	Human_invasive	Newborn	2	3	1	1	4	4	56	4854
zykA38	2018	China	Human	Human	Urine	Human_invasive	Pediatrics	18	22	63	96	167	13	192	4855
1K	2001	Mexico	Human	Human	Blood	sepsis		2	1	1	35	45	24	19	4872
2K	2013	Mexico	Human	Human	Blood	sepsis		1	1	1	1	1	1	14	4839
43K	2001	Mexico	Human	Human	Blood	sepsis		2	1	2	1	12	1	121	4873
46K	2001	Mexico	Human	Human	Blood	sepsis		2	1	1	35	45	24	19	4872
33Kpn30	2015	Colombia	Human	Human	Percutaneous drainage	Site Operative Infeccion		2	1	76	1	26	1	31	4959
PPBR2837-2_S47	2016	Pakistan	Human	Human	Blood	sepsis		266	6	1	1	2	1	1	4980
PPBR7461-1_S25	2017	Pakistan	Human	Human	Blood	sepsis		4	1	1	1	4	4	23	4981
kp_L02_517	2018	China	Human	Human	Hospital	Urine		10	1	381	1	12	1	38	5004
KP 180018474101	2018	France	Human	Human	Urine	urinary tract infection		2	1	2	1	3	1	10	5026
KPN074	2009	Taiwan	Human	Human	Blood	bacteremia		4	6	1	26	1	4	19	5200
20200331	2020	Spain	Human	Human	Urine	ITU		4	1	2	52	1	1	709	5223
K17	2016	The Gambia	Human	Human	Blood	Bloodstream infection		2	1	2	4	9	1	14	39
K27	2016	The Gambia	Human	Human	Blood	Bloodstream infection		2	1	2	4	9	1	14	39
K36	2016	The Gambia	Human	Human	Blood	Bloodstream infection		2	1	2	4	9	1	14	39
K33	2016	The Gambia	Human	Human	Blood	Bloodstream infection		2	1	2	4	9	1	14	39
K18	2016	The Gambia	Human	Human	Blood	Bloodstream infection		2	1	2	4	9	1	14	39
K28	2016	The Gambia	Human	Human	Blood	Bloodstream infection		2	1	2	4	9	1	14	39
k80	2020	China	Human	Human	stool	Bacteremia		2	10	2	1	2	24	68	5251
Shan xi CRKPY8	2018	China	Human	Human	Sputum	Pneumoniae		3	3	1	1	1	71	4	5365
Kp_N4_SW2_08.13	2013	UK	Human	Human	Blood	Sepsis	from neonate	295	6	1	1	1	1	1	5376
Kp_N13_L1_06.18	2018	UK	Human	Human	Blood	Bacteremia	from neonate	2	1	2	17	7	44	753	5377
AD41	2011	India	Human	Human	Blood	Bacteremia		2	3	2	4	7	4	12	5378
CV-KP11	2020	India	Human	Human	Respiratory specimen	Pneumonia		2	1	2	1	1	4	4	5405
CV-KP18	2020	India	Human	Human	Respiratory specimen	Pneumonia		2	1	2	1	213	1	100	5406
CV-KP19	2020	India	Human	Human	Respiratory specimen	Pneumonia		4	1	2	36	537	10	14	5411
CV-KP25	2020	India	Human	Human	Respiratory specimen	Pneumonia		2	3	1	1	9	4	42	5407
SCLZKPN244	2019	China	Human	Human	Blood	Bacteremia	Blood	2	1	5	1	17	4	18	5389
12082207	2015	China	Human	Human	Blood	Bacteremia		4	5	1	2	538	1	47	5413
CORE_Kpn8	2017	USA	Human	human	blood	bacteremia		2	3	1	1	9	4	23	5437
M10	2017	India	Human	Human	Urine	UTI		198	1	2	1	10	4	764	5438
M33	2017	India	Human	Human	Urine	UTI		198	1	2	1	7	152	765	5439
BKpn11	2019	China	Human	Human	Blood	Bacteremia		3	3	39	1	1	1	1	5498
BKpn12	2019	China	Human	Human	Blood	Bacteremia		1	1	99	1	1	70	1	5500
BKpn25	2019	China	Human	Human	Blood	Bacteremia		1	3	1	1	1	1	4	5510
BKpn27	2019	China	Human	Human	Blood	Bacteremia		10	1	1	1	12	45	4	5513
BKpn30	2019	China	Human	Human	Blood	Bacteremia		3	3	5	1	1	1	4	5516
BKpn84	2019	China	Human	Human	Blood	Bacteremia		3	3	1	1	1	1	495	5530
BKpn86	2019	China	Human	Human	Blood	Bacteremia		2	9	1	1	13	1	4	5531
BKpn133	2019	China	Human	Human	Blood	Bacteremia		2	4	1	3	26	1	77	5532
BKpn194	2019	China	Human	Human	Blood	Bacteremia		2	1	1	1	1	5	1	5534
BKpn195	2019	China	Human	Human	Blood	Bacteremia		4	4	1	1	1	4	4	5535
BKpn197	2019	China	Human	Human	Blood	Bacteremia		3	3	28	1	1	1	4	5536
BKpn202	2019	China	Human	Human	Blood	Bacteremia		3	3	1	1	7	1	12	5538
BKpn205	2019	China	Human	Human	Blood	Bacteremia		3	3	1	1	27	1	42	5539
BKpn217	2019	China	Human	Human	Blood	Bacteremia		3	3	1	1	7	1	10	5540
BKpn236	2019	China	Human	Human	Blood	Bacteremia		2	1	11	1	1	4	242	5541
BKpn237	2019	China	Human	Human	Blood	Bacteremia		10	1	17	37	1	1	9	5542
BKpn246	2019	China	Human	Human	Blood	Bacteremia		1	1	1	1	12	1	1	5543
BKpn253	2019	China	Human	Human	Blood	Bacteremia		3	3	1	1	401	1	4	5544
BKpn257	2019	China	Human	Human	Blood	Bacteremia		1	1	1	1	12	1	1	5543
BKpn263	2019	China	Human	Human	Blood	Bacteremia		3	3	1	1	26	1	77	5545
BKpn268	2019	China	Human	Human	Blood	Bacteremia		5	1	5	1	1	11	24	5546
BKpn276	2019	China	Human	Human	Blood	Bacteremia		3	3	1	1	9	1	93	5547
BKpn278	2019	China	Human	Human	Blood	Bacteremia		2	6	1	3	1	1	4	5548
BKpn285	2019	China	Human	Human	Blood	Bacteremia		2	1	1	1	1	1	93	5549
BKpn287	2019	China	Human	Human	Blood	Bacteremia		2	1	1	1	10	1	13	5550
267	2020	China	Human	Human	Sputum	Type 2 diabetes		296	4	2	1	1	1	27	5570
259	2020	China	Human	Human	blood	hypoproteinemia		2	1	423	1	10	4	13	5571
Y12	2018	China	Human	Human	Sputum	Pneumoniae		2	20	416	1	9	146	93	5587
KPPB16	2021	China	Human	Human	drainage fluid	Severe acute pancreatitis		3	3	1	1	515	1	4	5254
NTUH_7720	2018	Taiwan	Human	Human	Blood	Bacteremia	Central Taiwan	2	5	1	1	26	1	31	5620
NTUH_6418	2017	Taiwan	Human	Human	Blood	Bacteremia	North Taiwan	2	3	6	1	9	102	13	5621
SP3600	2020	India	Human	Human	sputum	respiratory tract		6	3	1	1	7	1	23	5641
KCIPH-KP24	2018	Japan	Human	Human	blood	Bacteremia		2	1	2	380	7	4	4	5764
NTUH_6719	2016	Taiwan	Human	Human	Blood	Bacteremia		2	93	1	1	9	1	36	5371
FK-4966	2018	China	Human	Human	Blood	Bacteremia		18	3	1	1	1	1	4	5809
KP51w	2018	Pakistan	Human	Human	Blood	Bacteremia		113	187	2	1	10	16	121	5818
KPNIC1	2021	India	Human	Human	Blood	Blood stream infection		2	1	2	1	4	4	4	16
KPNIC2	2021	India	Human	Human	Blood	Blood stream infection		2	6	1	5	4	1	6	101
KPNIC3	2021	India	Human	Human	Blood	Blood stream infection		2	6	1	5	4	1	6	101
KPNIC4	2021	India	Human	Human	Blood	Blood stream infection		2	1	2	1	4	4	4	16
KPNIC5	2021	India	Human	Human	Blood	Blood stream infection		3	3	1	1	1	1	4	11
FL-97	2021	Canada	Human	human	fluid	bloodstream		3	1	2	386	1	46	4	5859
17891	2020	Russia	Human	human	sputum	CF		2	3	1	1	574	4	4	5884
L617_kpn162	2018	China	Human	human	blood	Bloodstream infection	Digestive disease	4	1	1	1	27	1	35	5888
B1130_kpn188	2019	China	Human	human	blood	Bloodstream infection	Congenital heart disease	2	1	164	1	7	4	100	5889
KCIPH-KP29	2018	Japan	Human	human	blood	Bacteraemia		2	5	118	1	10	1	822	5892
SYSeuKp	2021	China	Human	Human	blood	pulmonary infection		2	1	1	17	27	1	19	5947
M44	2020	India	Human	Human	Urine	UTIs		2	6	1	5	363	1	708	5217
M46	2020	India	Human	Human	Urine	UTIs		2	1	1	6	7	1	12	45
3828	2012	Portugal	Human	Human	Urine	UTI		2	1	1	1	9	46	9	6004
PDPK18002	2018	China	Human	Human	feal	diarrhea		2	6	454	3	8	1	56	6010
PDPK18019	2018	China	Human	Human	feal	diarrhea		10	1	1	1	10	1	24	4746
K286	2021	Japan	Human	Human	Urine	UTI		2	76	1	1	10	1	112	6021
KLEPN-0097	2010	South Africa	Human	Human	Blood culture	Bacteremia		324	1	1	1	9	1	4	6065
RBK-18-0035-1	2018	Germany	Human	Human	Blood	Bacteremia		2	3	1	4	1	4	848	6068
RBL-17-0427-1	2017	Germany	Human	Human	Blood	Bacteremia		2	1	303	1	4	348	19	6069
RBL-18-0039-1	2018	Germany	Human	Human	Blood	Bacteremia		2	1	303	1	4	348	19	6069
RBK-18-0191-1	2018	Germany	Human	Human	Blood	Bacteremia		325	1	1	1	21	1	35	6070
RBF-17-0596-1	2017	Germany	Human	Human	Blood	Bacteremia		3	1	1	1	1	4	135	6073
RBF-17-0618-1	2017	Germany	Human	Human	Blood	Bacteremia		3	1	13	34	63	1	23	6074
RBF-18-0190-1	2018	Germany	Human	Human	Blood	Bacteremia		2	1	1	1	3	25	40	6077
RBF-18-0379-1	2018	Germany	Human	Human	Blood	Bacteremia		71	1	1	2	16	4	665	6078
Kp_36	2018	Pakistan	Human	Human	Blood	Bacteraemia		3	1	2	4	1	1	4	395
Kp_KPU	2018	Pakistan	Human	Human	Urine	UTI		1	1	1	1	1	1	1	15
AR8403	2020	China	Human	Human	blood	BSI		3	3	1	1	1	350	854	6113
AR8537	2020	China	Human	Human	blood	BSI		2	1	1	87	7	269	12	6114
AR8539	2020	China	Human	Human	blood	BSI		2	1	1	1	4	4	855	6115
7200	2022	Italy	Human	Human	Blood	Bacteremia		9	4	2	397	1	1	27	6116
Kp_8890	2018	Pakistan	Human	Human	Blood	Bactermia		2	6	1	1	147	1	31	870
NKP8	2021	India	Human	Human	Blood	Sepsis		2	1	1	1	7	1	26	6131
KP1KEC	2021	Ecuador	Human	Human	Respiratory tract	Respiratory		2	1	1	6	7	1	12	45
KP2KEC	2021	Ecuador	Human	Human	Respiratory tract	Respiratory		2	1	1	6	7	1	12	45
KP5KEC	2021	Ecuador	Human	Human	Respiratory tract	Respiratory		2	1	1	6	7	1	12	45
KP6KEC	2021	Ecuador	Human	Human	Respiratory tract	Respiratory		2	1	1	6	7	1	12	45
KP13KEC	2021	Ecuador	Human	Human	Respiratory tract	Respiratory		2	1	1	6	7	1	12	45
KP9KEC	2021	Ecuador	Human	Human	Respiratory tract	Respiratory		2	5	2	1	222	4	38	1774
2015AE073	2015	Taiwan	Human	Human	blood	liver abscess		9	4	2	284	1	1	27	6237
DY1906	2019	China	Human	human	sputum	pulmonary		3	3	257	1	1	1	4	6242
DY1902	2019	China	Human	human	sputum	pulmonary		3	3	257	1	1	1	4	6242
DY1905	2019	China	Human	human	sputum	pulmonary		3	3	257	1	1	1	4	6242
DY1924	2019	China	Human	human	sputum	pulmonary		3	3	257	1	1	1	4	6242
KBU-M-031	2018	Ghana	Human	human	SSI	SSI		2	1	1	1	4	4	866	6243
MNH_14	2022	Tanzania	Human	Human	Blood	bloodstream infection		3	255	6	1	7	4	38	6258
ID_42	2020	China	Other	human	bile	Biliary calculi	Acute cholecystitis, acute pancreatitis	104	19	149	39	113	1	197	6505
ID_57	2018	China	Other	human	blood	Liver cirrhosis	PICU	2	1	1	1	228	4	2	6506
ID_58	2018	China	Other	human	sputum	acute bronchitis	Pediatric	17	37	28	20	7	18	52	6507
Res15ND1-30	2015	Vietnam	Human	Human	phlegm	pneumonia		4	22	2	1	1	4	4	6280
20220551	2022	Spain	Human	Human	Urine	UTI		4	258	2	52	1	1	7	6319
DEUKp9961_18	2018	Turkey	Human	Human	Blood culture	Bloodstream infection		2	5	121	8	180	1	6	1322
DEUKp1212_19	2019	Turkey	Human	Human	Blood culture	Bloodstream infection		2	1	2	1	7	1	81	268
DEUKp4822_20	2020	Turkey	Human	Human	Blood culture	Bloodstream infection		3	1	13	34	63	1	64	461
DEUKp5889_19	2019	Turkey	Human	Human	Blood culture	Bloodstream infection		2	3	2	2	6	4	4	29
Kpn10	2017	Brazil	Human	Human	Pleural fluid	pneumonia	outcome: death	2	1	258	34	63	1	64	6407
kp1	2021	China	Human	Human	blood	Bacteremia		2	1	1	1	9	4	14	1027
kp4	2021	China	Human	Human	blood	Bacteremia		2	1	119	1	1	4	24	1306
kp6	2021	China	Human	Human	blood	Bacteremia		3	3	1	1	1	1	4	11
kp7	2021	China	Human	Human	blood	Bacteremia		3	1	1	1	7	4	38	1709
KP14	2021	China	Human	Human	blood	Bacteremia		4	1	2	52	1	1	7	307
KP16	2022	China	Human	Human	blood	Bacteremia		3	3	1	1	1	1	4	11
KP17	2022	China	Human	Human	blood	Bacteremia		3	3	1	1	1	1	4	11
KP18	2022	China	Human	Human	blood	Bacteremia		3	3	1	1	1	1	4	11
2106	2023	Spain	Human	Human	Blood	Bacteremia		122	1	1	1	1	4	19	6423
171503	2017	Spain	Human	Human	Urine sample	Urine infection		2	3	2	2	614	4	4	6428
174873	2017	Spain	Human	Human	Blood sample	Bacteremia		4	1	470	408	12	4	14	6429
HSAN1-IQ	2023	Iraq	Human	Human	Urine	UTI		302	3	1	1	1	1	31	6434
KMB-1234	2022	Slovakia	Human	Human	material from head surgery	infection after cranioplasty		3	3	1	1	1	1	4	11
KMB-1235	2022	Slovakia	Human	Human	urine	urinary tract infection		4	1	2	52	1	1	7	307
KMB-1236	2022	Slovakia	Human	Human	urine	urinary tract infection		3	3	1	1	1	1	4	11
KMB-1237	2022	Slovakia	Human	Human	urine	urinary tract infection		4	1	2	52	1	1	7	307
KMB-1238	2022	Slovakia	Human	Human	rectal swab	chronic cystitis		4	1	2	52	1	1	7	307
KMB-1239	2022	Slovakia	Human	Human	urinary catheter	urinary tract infection		2	1	164	1	7	4	100	5889
KMB-1240	2022	Slovakia	Human	Human	urine	urinary tract infection		4	1	2	52	1	1	7	307
KMB-1241	2022	Slovakia	Human	Human	urine	urinary tract infection		3	3	1	1	1	1	4	11
KMB-1242	2022	Slovakia	Human	Human	nephrostomy urine	urinary tract infection		4	1	2	52	1	1	7	307
KMB-1243	2022	Slovakia	Human	Human	smear from the endotracheal cannula	respiratory tract infection		3	3	1	1	1	1	4	11
KMB-1244	2022	Slovakia	Human	Human	urine	urinary tract infection		3	3	1	1	1	1	4	11
KMB-1245	2022	Slovakia	Human	Human	tip from urinary catheter	urinary tract infection		3	3	1	1	1	1	4	11
KMB-1246	2022	Slovakia	Human	Human	urine	urinary tract infection		4	1	2	52	1	1	7	307
KMB-1247	2023	Slovakia	Human	Human	wound	surgical wound infection		3	3	1	1	1	1	4	11
M40	2016	India	Human	human	Urine	UTI		2	1	2	1	10	4	46	280
KMB-1249	2023	Slovakia	Human	Human	urine	urinary tract infection		3	3	1	1	1	1	4	11
KMB-1250	2023	Slovakia	Human	Human	punctate from the abdomen	abdominal sepsis		3	3	1	1	1	1	4	11
KMB-1251	2023	Slovakia	Human	Human	tip from an indwelling urinary catheter	urinary tract infection		3	3	1	1	1	1	4	11
KMB-1252	2023	Slovakia	Human	Human	tip from a venous catheter	sepsis		3	3	1	1	1	1	4	11
M47	2020	India	Human	human	Pleural fluid	Respiratory tract infection		2	6	1	3	26	1	77	231
KMB-1254	2023	Slovakia	Human	Human	tip from a venous catheter	sepsis		3	3	1	1	1	1	4	11
KMB-1255	2023	Slovakia	Human	Human	smear from the tonsils	upper respiratory tract inf.		4	1	2	52	1	1	7	307
KMB-1256	2023	Slovakia	Human	Human	tip from an indwelling urinary catheter	urinary tract infection		3	3	1	1	1	1	4	11
M48	2020	India	Human	human	Urine	UTI		1	6	1	1	1	46	1	2096
M50	2020	India	Human	human	Endotracheal	Respiratory tract infection		2	6	1	3	26	1	77	231
M51	2020	India	Human	human	Urine	UTI		2	6	1	3	26	46	77	5785
M52	2020	India	Human	human	Endotracheal	Respiratory tract infection		2	6	1	3	26	1	77	231
M56	2020	India	Human	human	Urine	UTI		1	1	1	1	1	1	1	15
M57	2020	India	Human	human	mini BAL	Respiratory tract infection		2	6	1	3	26	1	77	231
M58	2020	India	Human	human	Blood	Bacteremia		3	3	1	1	1	1	4	11
ST1	2016	India	Human	human	Wound	Wound		1	6	1	1	1	46	1	2096
M35	2017	India	Human	human	Urine	UTI		2	1	169	12	9	4	40	3020
M36	2017	India	Human	human	Urine	UTI		2	9	2	1	13	1	16	37
M39	2017	India	Human	human	Urine	UTI		3	4	6	1	7	4	4	273
HSAN11-IQ	2023	Iraq	Human	Human	sputum	Pneumonia		2	1	2	1	4	4	4	16
HSAN22-IQ	2023	Iraq	Human	Human	sputum	Pneumonia		2	1	2	1	4	4	4	16
KP182_01	2018	Spain	Human	Human	Urine	Urine infection		1	1	1	1	1	1	914	6748
KP192_48	2019	Spain	Human	Human	Urine	Urine infection		1	1	1	1	1	1	914	6748
KP929_53	2018	Spain	Human	Human	Urine	Urine infection		1	1	1	1	1	1	914	6748
KP930_15	2018	Spain	Human	Human	Urine	Urine infection		1	1	1	1	1	1	914	6748
KP930_28	2018	Spain	Human	Human	Urine	Urine infection		1	1	1	1	1	1	914	6748
KP932_07	2019	Spain	Human	Human	Urine	Urine infection		1	1	1	1	1	1	914	6748
CRKP331	2019	China	Human	Human	Urine sample	urinary tract infection		2	1	1	1	2	4	174	6758
HSAN-1-1IQ	2023	Iraq	Human	Human	Urine	UTI		2	1	2	1	4	360	4	6769
HSAN45-IQ	2023	Iraq	Human	Human	Sputum	Pneumonia		2	3	1	1	9	4	12	218
106859	2019	Kenya	Human	Human	Blood	Bacteraemia		2	1	1	1	3	1	7	6774
113697	2022	Kenya	Human	Human	Blood	Bacteraemia		2	9	2	1	9	1	16	6775
64602	2014	Kenya	Human	Human	Blood	Bacteraemia		2	1	1	1	9	10	18	6586
I343	2023	Spain	Human	Human	Blood	infection		2	1	1	26	1	1	12	6784
Kp20190404	2019	France	Human	Human	Eye	Infection		2	1	2	1	10	1	120	449
Kp20190619	2019	France	Human	Human	Urine	Infection		2	1	2	17	27	1	39	107
Kp20190628	2019	France	Human	Human	Bronchial	Infection		2	1	62	3	10	4	110	405
Kp20190818	2019	France	Human	Human	Urine	Infection		4	1	2	52	1	1	7	307
Kp20191008	2019	France	Human	Human	Urine	Infection		2	1	62	3	10	4	110	405
Kp20191010	2019	France	Human	Human	Urine	Infection		2	1	62	3	10	4	110	405
Kp20191101	2019	France	Human	Human	Urine	Infection		1	1	1	1	1	1	1	15
Kp20191202	2019	France	Human	Human	Catheter	Infection		2	1	62	3	10	4	110	405
KCRETBH54	2022	South Africa	Human	Human	Blood	Bacteraemia		2	1	2	1	10	4	916	6785
KCRETBH57	2022	South Africa	Human	Human	Urine	Urinary tract infection		2	1	2	1	10	4	916	6785
KCRETBH62	2022	South Africa	Human	Human	Tissue	Wound infection		6	3	1	1	632	1	4	6786
KCRETBH80	2022	South Africa	Human	Human	Blood	Bacteraemia		3	266	2	4	1	46	4	6787
10_10	2022	Italy	Human	Human	pus	infection		4	1	2	52	1	1	925	6811
Kp20220101	2021	France	Human	Human	Deep pus	Infection		10	40	2	1	7	4	224	3659
Kp20220102	2021	France	Human	Human	Urinary	Infection		4	1	2	1	1	7	4	584
Kp20220104	2022	France	Human	Human	Articular	Infection		2	1	62	3	10	4	110	405
Kp20220801	2022	France	Human	Human	Deep pus	Infection		2	1	1	6	7	1	12	45
Kp20220802	2022	France	Human	Human	Blood culture	Infection		2	3	1	1	10	1	19	13
Kp20220901	2022	France	Human	Human	Urinary	Infection		2	1	1	37	10	1	86	290
Kp20220906	2022	France	Human	Human	Tracheal aspirate	Infection		4	6	377	1	10	4	681	4988
Kp20221006	2022	France	Human	Human	Urinary	Infection		2	1	2	1	2	1	2	776
Kp20221101	2022	France	Human	Human	Urinary	Infection		2	3	1	1	10	1	19	13
Kp20221102	2022	France	Human	Human	Vaginal	Infection		2	3	1	1	10	1	19	13
Kp20220402	2022	France	Human	Human	Bronchoalveolar lavage	Infection		4	1	2	52	1	1	7	307
Kp20220403	2022	France	Human	Human	Rectal	Infection		4	1	2	52	1	1	7	307
Kp20220503	2022	France	Human	Human	Blood culture	Infection		4	1	2	52	1	1	7	307
Kp3010109191	2023	France	Human	Human	Urethra	Infection		2	1	38	37	10	4	18	215
Kp3070389005	2023	France	Human	Human	Blood culture	Infection		4	1	2	52	1	1	7	307
Kp3070396103	2023	France	Human	Human	Deep pus	Infection		2	1	2	1	10	1	19	35
Kp3080412521	2023	France	Human	Human	Urinary	Infection		3	1	2	386	1	46	4	5859
Kp3080422156	2023	France	Human	Human	Urinary	Infection		1	6	1	1	1	46	1	2096
Kp20210202	2021	France	Human	Human	Blood culture	Infection		2	1	20	2	1	1	10	1411
Kp20210510	2021	France	Human	Human	Bronchial aspiration	Infection		2	1	62	3	10	4	110	405
Kp20210605	2021	France	Human	Human	Urinary	Infection		2	1	1	1	4	4	4	17
Kp20210807	2021	France	Human	Human	Blood culture	Infection		2	9	2	1	13	1	16	37
Kp20210810	2021	France	Human	Human	Tracheal aspiration	Infection		10	20	2	1	9	11	12	377
Kp20210903	2021	France	Human	Human	Urinary	Infection		2	6	17	1	20	10	25	70
Kp20211005	2021	France	Human	Human	Distal Protected Aspirate	Infection		4	1	2	52	1	1	7	307
Kp20211105	2018	France	Human	Human	Blood culture	Infection		2	1	2	1	10	4	46	280
Kp20211121	2021	France	Human	Human	Bronchial aspiration	Infection		2	1	1	6	7	1	12	45
Kp20211123	2021	France	Human	Human	Bronchial aspiration	Infection		10	20	2	1	9	11	12	377
Kp20211203	2021	France	Human	Human	Urinary	Infection		10	20	2	1	9	11	12	377
493-22	2022	Cuba	Human	Human	blood	clinical isolates		3	1	2	4	391	1	4	6848
283-19	2022	Cuba	Human	Human	blood	clinical isolates		104	19	149	20	207	18	276	6851
HB278	2018	Brazil	Human	Human	Blood	Bloodstream infection		4	1	2	52	1	1	1	6852
Kp3090458703	2023	France	Human	Human	Blood culture	Infection		2	1	5	1	17	4	42	111
Kp3100486643	2023	France	Human	Human	Surface pus	Infection		4	1	2	52	1	1	7	307
Kp3100486866	2023	France	Human	Human	Urinary	Infection		2	1	2	1	9	1	116	429
Kp3100503553	2023	France	Human	Human	Urinary	Infection		2	1	2	1	225	7	13	1786
Kp3100504732	2023	France	Human	Human	Blood culture	Infection		2	3	1	1	10	1	19	13
Kp3100506117	2023	France	Human	Human	Urinary	Infection		4	1	2	1	1	7	23	441
Kp3100506816	2023	France	Human	Human	Urinary	Infection		4	1	2	1	1	7	4	584
Kp3100506824	2023	France	Human	Human	Urinary	Infection		2	1	62	3	10	4	110	405
Kp3100506834	2023	France	Human	Human	Urinary	Infection		4	1	2	1	1	7	23	441
Kp3100510805	2023	France	Human	Human	Blood culture	Infection		3	3	1	1	1	1	4	11
Kp3100514298	2023	France	Human	Human	Urinary	Infection		2	1	1	13	16	15	4	54
Kp3100514359	2023	France	Human	Human	Urinary	Infection		2	1	2	3	27	1	39	219
Kp3100514387	2023	France	Human	Human	Urinary	Infection		4	1	2	52	1	1	7	307
Kp3100514403	2023	France	Human	Human	Urinary	Infection		4	1	2	1	1	7	4	584
Kp3100514412	2023	France	Human	Human	Urinary	Infection		10	20	2	1	9	11	12	377
Kp3120569555	2023	France	Human	Human	Urinary	Infection		2	1	2	1	1	1	4	292
MB10516	2020	USA	Human	human	blood	bacteremia		4	1	2	52	1	1	7	307
MB10526	2020	USA	Human	human	blood	bacteremia		4	1	2	52	1	1	7	307
MB10551	2020	USA	Human	human	blood	bacteremia		4	1	2	52	1	1	7	307
MB10614	2020	USA	Human	human	blood	bacteremia		4	1	2	52	1	1	7	307
MB10647	2020	USA	Human	human	blood	bacteremia		4	1	1	1	9	1	23	2074
MB10826	2020	USA	Human	human	blood	bacteremia		4	1	2	52	1	1	7	307
MB10925	2020	USA	Human	human	blood	bacteremia		2	3	2	2	6	4	4	29
MB10947	2020	USA	Human	human	blood	bacteremia		2	1	2	1	1	7	13	403
MB11002	2020	USA	Human	human	blood	bacteremia		2	3	2	2	6	4	4	29
MB11070	2020	USA	Human	human	blood	bacteremia		3	1	2	4	1	1	4	395
MB11084	2020	USA	Human	human	blood	bacteremia		3	4	6	1	7	4	38	147
MB11149	2020	USA	Human	human	blood	bacteremia		2	3	1	1	1	4	4	22
MB11283	2020	USA	Human	human	blood	bacteremia		2	1	1	1	4	4	4	17
MB11296	2020	USA	Human	human	blood	bacteremia		4	1	2	52	1	1	7	307
MB11309	2020	USA	Human	human	blood	bacteremia		4	1	2	209	1	1	7	3248
MB11322	2020	USA	Human	human	blood	bacteremia		1	1	1	1	1	1	1	15
MB11372	2020	USA	Human	human	blood	bacteremia		2	1	10	1	9	1	21	1427
MB11413	2020	USA	Human	human	blood	bacteremia		2	1	65	36	1	4	16	4422
MB11499	2020	USA	Human	human	blood	bacteremia		2	1	65	36	1	4	16	4422
MB11629	2021	USA	Human	human	blood	bacteremia		2	3	2	2	6	4	4	29
MB11663	2021	USA	Human	human	blood	bacteremia		3	4	6	1	7	4	38	147
MB11711	2021	USA	Human	human	blood	bacteremia		3	1	2	4	1	1	4	395
MB11745	2021	USA	Human	human	blood	bacteremia		4	1	2	52	1	1	7	307
MB11767	2021	USA	Human	human	blood	bacteremia		2	1	2	1	10	4	46	280
MB11826	2021	USA	Human	human	blood	bacteremia		3	1	2	4	1	1	4	395
MB11827	2021	USA	Human	human	blood	bacteremia		3	4	6	1	7	4	38	147
MB11852	2021	USA	Human	human	blood	bacteremia		2	6	1	3	26	1	77	231
MB12299	2021	USA	Human	human	blood	bacteremia		2	1	2	1	4	4	4	16
MB12407	2021	USA	Human	human	blood	bacteremia		3	3	1	1	1	1	79	258
MB12470	2021	USA	Human	human	blood	bacteremia		3	3	1	1	1	1	4	11
MB12592	2021	USA	Human	human	blood	bacteremia		2	9	2	1	13	1	16	37
MB12689	2021	USA	Human	human	blood	bacteremia		2	1	65	36	1	4	16	4422
MB12848	2021	USA	Human	human	blood	bacteremia		2	1	1	6	7	1	12	45
MB12859	2021	USA	Human	human	blood	bacteremia		3	4	6	1	7	4	4	273
MB12872	2021	USA	Human	human	blood	bacteremia		2	3	2	2	6	4	4	29
MB12892	2021	USA	Human	human	blood	bacteremia		2	1	2	1	10	4	46	280
MB12956	2021	USA	Human	human	blood	bacteremia		4	1	2	52	1	1	7	307
MB13122	2021	USA	Human	human	blood	bacteremia		3	4	6	1	7	4	38	147
MB13222	2021	USA	Human	human	blood	bacteremia		2	1	4	1	7	6	19	463
MB13318	2021	USA	Human	human	blood	bacteremia		338	1	1	1	3	3	38	6330
MB13373	2022	USA	Human	human	blood	bacteremia		3	4	6	1	7	4	4	273
MB13374	2022	USA	Human	human	blood	bacteremia		2	1	2	3	26	4	25	2217
MB13461	2022	USA	Human	human	blood	bacteremia		2	1	2	3	27	1	39	219
MB13488	2021	USA	Human	human	blood	bacteremia		3	1	2	4	1	1	4	395
MB13495	2021	USA	Human	human	blood	bacteremia		2	1	65	36	1	4	16	4422
MB13539	2022	USA	Human	human	blood	bacteremia		4	1	2	52	1	1	7	307
MB13627	2022	USA	Human	human	blood	bacteremia		4	1	2	52	1	1	7	307
MB13660	2022	USA	Human	human	blood	bacteremia		3	4	6	1	7	4	4	273
MB13735	2022	USA	Human	human	blood	bacteremia		2	3	2	2	6	4	4	29
MB13777	2022	USA	Human	human	blood	bacteremia		4	5	486	1	9	1	25	6860
MB13835	2022	USA	Human	human	blood	bacteremia		2	3	2	2	6	4	4	29
MB13936	2022	USA	Human	human	blood	bacteremia		4	1	2	52	1	1	7	307
MB13979	2022	USA	Human	human	blood	bacteremia		2	6	1	3	26	1	77	231
MB14019	2022	USA	Human	human	blood	bacteremia		2	1	10	1	4	1	21	40
MB14026	2022	USA	Human	human	blood	bacteremia		4	1	2	52	1	1	7	307
MB14113	2022	USA	Human	human	blood	bacteremia		2	3	2	2	6	4	4	29
MB14186	2022	USA	Human	human	blood	bacteremia		4	1	2	52	1	1	7	307
MB14202	2022	USA	Human	human	blood	bacteremia		4	1	2	52	1	1	7	307
MB2047	2016	USA	Human	human	blood	bacteremia		2	3	2	2	6	4	4	29
MB2070	2016	USA	Human	human	blood	bacteremia		4	1	2	52	1	1	7	307
MB2086	2016	USA	Human	human	blood	bacteremia		3	3	1	1	1	1	79	258
MB2281	2016	USA	Human	human	blood	bacteremia		2	3	6	1	9	7	13	1691
MB2623	2016	USA	Human	human	blood	bacteremia		2	4	2	1	7	1	12	788
MB2756	2016	USA	Human	human	blood	bacteremia		2	1	2	1	10	4	46	280
MB2930	2016	USA	Human	human	blood	bacteremia		1	1	1	1	1	1	1	15
MB2966	2016	USA	Human	human	blood	bacteremia		2	1	2	1	10	4	46	280
MB2974	2016	USA	Human	human	blood	bacteremia		2	6	17	1	20	10	25	70
MB2983	2016	USA	Human	human	blood	bacteremia		2	1	62	3	10	4	110	405
MB2990A	2016	USA	Human	human	blood	bacteremia		3	3	1	1	1	1	4	11
MB3028	2016	USA	Human	human	blood	bacteremia		2	1	1	1	4	4	4	17
MB3029	2016	USA	Human	human	blood	bacteremia		1	1	1	1	1	1	1	15
MB3190	2017	USA	Human	human	blood	bacteremia		2	1	2	1	9	1	112	412
MB3267	2017	USA	Human	human	blood	bacteremia		4	1	2	52	1	1	7	307
MB3382	2017	USA	Human	human	blood	bacteremia		3	1	1	1	9	4	135	551
MB3435	2017	USA	Human	human	blood	bacteremia		4	1	2	52	1	1	7	307
MB3529	2017	USA	Human	human	blood	bacteremia		2	3	2	2	6	4	4	29
MB3689	2017	USA	Human	human	blood	bacteremia		1	1	1	1	1	1	1	15
MB3713	2017	USA	Human	human	blood	bacteremia		2	60	11	1	4	8	482	3576
MB3716	2017	USA	Human	human	blood	bacteremia		4	1	2	52	1	1	7	307
MB3880	2017	USA	Human	human	blood	bacteremia		10	1	10	1	4	8	43	3688
MB3935	2017	USA	Human	human	blood	bacteremia		4	1	2	52	1	1	7	307
MB3974	2017	USA	Human	human	blood	bacteremia		3	5	1	1	12	4	46	1426
MB4138	2017	USA	Human	human	blood	bacteremia		4	1	2	52	1	1	7	307
MB4183A	2017	USA	Human	human	blood	bacteremia		4	1	2	52	1	1	7	307
MB4187	2017	USA	Human	human	blood	bacteremia		4	1	2	52	1	1	7	307
MB4227	2017	USA	Human	human	blood	bacteremia		2	1	1	6	7	1	12	45
MB4373	2017	USA	Human	human	blood	bacteremia		4	1	2	52	1	1	7	307
MB4459	2017	USA	Human	human	blood	bacteremia		2	1	2	3	27	1	39	219
MB4532	2017	USA	Human	human	blood	bacteremia		2	9	2	1	13	1	16	37
MB4640	2017	USA	Human	human	blood	bacteremia		2	1	2	3	27	1	39	219
MB4645	2017	USA	Human	human	blood	bacteremia		2	3	2	1	1	4	56	152
MB4721	2017	USA	Human	human	blood	bacteremia		2	3	2	2	6	4	4	29
MB4741	2017	USA	Human	human	blood	bacteremia		3	1	1	1	9	4	135	551
MB4773	2017	USA	Human	human	blood	bacteremia		4	1	2	52	1	1	7	307
MB4866	2017	USA	Human	human	blood	bacteremia		2	3	2	2	6	4	4	29
MB4957	2018	USA	Human	human	blood	bacteremia		3	1	1	68	4	1	39	471
MB5436	2018	USA	Human	human	blood	bacteremia		3	5	1	1	12	4	46	1426
MB5638	2018	USA	Human	human	blood	bacteremia		2	3	2	2	6	4	4	29
MB5730	2018	USA	Human	human	blood	bacteremia		4	1	2	52	1	1	7	307
MB5897	2018	USA	Human	human	blood	bacteremia		4	1	2	52	1	1	7	307
MB5947	2018	USA	Human	human	blood	bacteremia		2	6	1	3	10	1	15	4295
MB5981	2018	USA	Human	human	blood	bacteremia		10	1	10	1	4	8	43	3688
MB6013	2018	USA	Human	human	blood	bacteremia		4	1	2	52	1	1	7	307
MB6224	2018	USA	Human	human	blood	bacteremia		2	6	1	1	147	1	31	870
MB6278	2018	USA	Human	human	blood	bacteremia		4	1	2	52	1	1	7	307
MB6333	2018	USA	Human	human	blood	bacteremia		2	1	5	1	10	4	13	3293
MB6483	2018	USA	Human	human	blood	bacteremia		2	6	1	1	147	1	31	870
MB6603	2018	USA	Human	human	blood	bacteremia		4	1	2	52	1	1	7	307
MB6625	2018	USA	Human	human	blood	bacteremia		3	1	1	1	641	1	43	6861
MB6728	2018	USA	Human	human	blood	bacteremia		4	1	2	52	1	1	7	307
MB6795	2018	USA	Human	human	blood	bacteremia		2	1	5	1	10	4	13	3293
MB6810	2018	USA	Human	human	blood	bacteremia		4	1	2	52	1	1	7	307
MB6816	2018	USA	Human	human	blood	bacteremia		2	4	2	1	7	1	12	788
MB6846	2018	USA	Human	human	blood	bacteremia		4	1	2	52	1	1	7	307
MB6902	2018	USA	Human	human	blood	bacteremia		4	1	2	52	1	1	7	307
MB6992	2018	USA	Human	human	blood	bacteremia		2	1	2	6	10	1	112	4885
MB7115	2018	USA	Human	human	blood	bacteremia		1	1	1	1	1	1	1	15
MB7231	2018	USA	Human	human	blood	bacteremia		2	3	2	2	6	4	4	29
MB7349	2018	USA	Human	human	blood	bacteremia		1	1	1	1	1	1	1	15
MB7408	2018	USA	Human	human	blood	bacteremia		4	1	2	52	1	1	7	307
MB7528	2019	USA	Human	human	blood	bacteremia		1	1	1	1	1	1	1	15
MB7578	2019	USA	Human	human	blood	bacteremia		2	1	1	6	7	1	12	45
MB7592	2019	USA	Human	human	blood	bacteremia		4	1	2	52	1	1	7	307
MB7606	2019	USA	Human	human	blood	bacteremia		4	1	2	52	1	1	7	307
MB7611	2019	USA	Human	human	blood	bacteremia		2	3	2	1	1	4	56	152
MB7700	2019	USA	Human	human	blood	bacteremia		2	1	1	35	45	24	19	4872
MB7722	2019	USA	Human	human	blood	bacteremia		2	1	1	6	7	1	12	45
MB7833	2019	USA	Human	human	blood	bacteremia		4	1	2	52	1	1	7	307
MB7837	2019	USA	Human	human	blood	bacteremia		4	1	2	1	1	114	4	2004
MB7868	2019	USA	Human	human	blood	bacteremia		2	1	1	1	1	4	4	1373
MB7921	2019	USA	Human	human	blood	bacteremia		1	6	1	1	1	1	1	14
MB7964	2019	USA	Human	human	blood	bacteremia		4	1	2	1	1	114	4	2004
MB8251	2019	USA	Human	human	blood	bacteremia		4	1	2	52	1	1	7	307
MB8408	2019	USA	Human	human	blood	bacteremia		4	1	2	52	1	1	7	307
MB8483	2019	USA	Human	human	blood	bacteremia		4	1	2	52	1	1	7	307
MB8543	2019	USA	Human	human	blood	bacteremia		2	1	244	1	56	4	4	4023
MB8622	2019	USA	Human	human	blood	bacteremia		2	3	2	2	6	4	4	29
MB8674	2019	USA	Human	human	blood	bacteremia		4	1	2	52	1	1	7	307
MB8732	2019	USA	Human	human	blood	bacteremia		2	6	1	3	8	1	44	110
MB8773	2019	USA	Human	human	blood	bacteremia		4	1	2	52	1	1	7	307
MB8806	2019	USA	Human	human	blood	bacteremia		4	1	2	52	1	1	7	307
MB8852	2019	USA	Human	human	blood	bacteremia		2	3	2	2	6	4	4	29
MB8946	2019	USA	Human	human	blood	bacteremia		2	9	2	1	13	1	16	37
MB9017	2019	USA	Human	human	blood	bacteremia		4	1	2	52	1	1	7	307
MB9062	2019	USA	Human	human	blood	bacteremia		4	1	2	52	1	1	7	307
MB9481	2019	USA	Human	human	blood	bacteremia		1	6	1	1	1	1	1	14
MB9514	2019	USA	Human	human	blood	bacteremia		4	1	2	52	1	1	7	307
MB9577	2019	USA	Human	human	blood	bacteremia		2	3	2	2	6	4	4	29
MB9601	2019	USA	Human	human	blood	bacteremia		2	1	11	342	9	1	112	5221
MB9643	2019	USA	Human	human	blood	bacteremia		2	1	1	2	89	4	4	1661
MB9904	2020	USA	Human	human	blood	bacteremia		193	1	1	3	4	28	39	3626
MB9934	2020	USA	Human	human	blood	bacteremia		2	1	1	1	10	4	13	25
OBAC928	2013	Brazil	Human	Human	Cerebrospinal fluid	Meningitis		18	22	26	64	151	20	51	6862
Kp3100514522	2023	France	Human	Human	Urinary	Infection		4	1	2	52	1	1	7	307
Kp3100515863	2023	France	Human	Human	Urinary	Infection		2	1	1	1	7	1	12	485
Kp3110514492	2023	France	Human	Human	Urinary	Infection		4	1	2	1	1	7	4	584
Kp3110535488	2023	France	Human	Human	Urinary	Infection		2	1	19	4	9	4	34	967
Kp3115640027	2023	France	Human	Human	Urinary	Infection		2	3	1	1	10	1	19	13
OBAC651	2009	Brazil	Human	Human	Cerebrospinal fluid	Meningitis		18	3	1	1	342	1	439	3213
UR117-24	2024	Germany	Human	human	urine	UTI		3	1	1	26	1	2	940	6901
KB	2022	China	Human	Human	eye	endophthalmitis	vitreous fluid	2	1	1	1	9	4	942	6925
KPNE808	2023	Spain	Human	Human	Urine	urinary tract infection		2	79	1	1	647	4	837	6912
KPNE612	2023	Spain	Human	Human	Urine	urinary tract infection		3	4	6	1	7	4	941	6913
ACESH3085hy	2021	China	Human	human	sputum	lung infection		4	4	1	1	7	4	226	6924
HNC8	2020	Argentina	Human	Human	Bone	Osteomyelitis		3	3	508	1	1	1	1	7160
LCFLZ101	2020	China	Human	Human	sputum	neonatal pneumonia		4	1	1	1	12	387	4	7162
LCFLZ125	2018	China	Human	Human	blood	neonatal pneumonia		2	1	1	1	4	4	972	7163
LCFLZ131	2018	China	Human	Human	sputum	neonatal pneumonia		4	3	1	37	3	27	4	7170
1	2024	Spain	Human	Human	urine	urinary tract infection		3	278	6	1	7	4	38	7203
SC-KP443	2021	Taiwan	Human	Human	urine	UTI		2	52	2	1	7	1	212	7477
SC0KP585	2021	Taiwan	Human	Human	urine	UTI		2	1	1	2	61	4	16	7478
1253_contigs	2024	Pakistan	Human	Human	Fluid	Soft Tissue infection		2	1	1	26	10	1	64	7632
1183_contigs	2022	Pakistan	Human	Human	Blood	Soft Tissue infection		3	4	6	1	7	4	38	147
1184_contigs	2022	Pakistan	Human	Human	Urine	UTI		3	1	1	1	3	3	1	4
1185_contigs	2022	Pakistan	Human	Human	Fluid	Soft Tissue infection		14	1	2	1	21	1	1	1310
1189_contigs	2022	Pakistan	Human	Human	Pus	Soft Tissue infection		3	4	6	1	7	4	38	147
1191_contigs	2023	Pakistan	Human	Human	Fluid	Soft Tissue infection		14	1	2	1	21	1	1	1310
1192_contigs	2024	Pakistan	Human	Human	Urine	UTI		2	3	1	1	3	4	375	2629
1193_contigs	2024	Pakistan	Human	Human	Pus	Soft Tissue infection		2	3	1	1	3	4	375	2629
1194_contigs	2023	Pakistan	Human	Human	Urine	UTI		3	4	6	1	7	4	38	147
1195_contigs	2022	Pakistan	Human	Human	Pus	Soft Tissue infection		2	3	1	1	3	4	375	2629
1197_contigs	2022	Pakistan	Human	Human	Urine	UTI		3	1	1	1	3	3	1	4
1198_contigs	2022	Pakistan	Human	Human	Urine	UTI		3	1	1	1	3	3	1	4
1201_contigs	2022	Pakistan	Human	Human	Urine	UTI		2	1	2	1	12	1	38	1307
1202_contigs	2022	Pakistan	Human	Human	Pus	Soft Tissue infection		3	4	6	1	7	4	38	147
1204_contigs	2023	Pakistan	Human	Human	Pus	Soft Tissue infection		3	4	6	1	7	4	38	147
1209_contigs	2023	Pakistan	Human	Human	Urine	UTI		2	6	1	1	147	1	31	870
1214_contigs	2023	Pakistan	Human	Human	Wound	Soft Tissue infection		2	6	1	3	26	1	77	231
1216_contigs	2023	Pakistan	Human	Human	Wound	Soft Tissue infection		2	6	1	3	26	1	77	231
1233_contigs	2023	Pakistan	Human	Human	Urine	UTI		2	3	1	1	3	4	375	2629
1244_contigs	2023	Pakistan	Human	Human	Fluid	Soft Tissue infection		2	1	2	1	12	1	38	1307
1246_contigs	2024	Pakistan	Human	Human	Pus	Soft Tissue infection		2	9	2	1	13	1	16	37
1247_contigs	2024	Pakistan	Human	Human	Pus	Soft Tissue infection		3	4	6	1	7	4	38	147
1249_contigs	2024	Pakistan	Human	Human	Wound	Soft Tissue infection		2	3	2	2	6	4	4	29
1251_contigs	2024	Pakistan	Human	Human	Pus	Soft Tissue infection		3	4	6	1	7	4	38	147
1254_contigs	2024	Pakistan	Human	Human	Pus	Soft Tissue infection		2	3	1	1	3	4	375	2629
1255_contigs	2023	Pakistan	Human	Human	blood	Sepsis		2	1	1	37	9	4	64	791
Kp20	2023	Uruguay	Human	Human	Urine	urinary		4	1	2	52	1	1	7	307
Kp23	2023	Uruguay	Human	Human	Urine	urinary		4	1	2	52	1	1	7	307
K158	2022	Brazil	Human	Human	ascitic fluid	peritonitis		2	1	65	1	9	11	31	7633
2468/22	2022	Poland	Human	Human	blood	infection		3	1	2	4	1	1	4	395
10100/22	2022	Poland	Human	Human	BAL	infection		4	1	2	52	1	1	7	307
8287/22	2022	Poland	Human	Human	wound	infection		3	4	6	1	7	4	38	147
2369/22	2022	Poland	Human	Human	urine	infection		1	1	1	1	1	1	1	15
302/23	2023	Poland	Human	Human	wound	infection		3	1	2	4	1	1	4	395
2466/22	2022	Poland	Human	Human	pus	infection		3	3	1	1	1	1	4	11
2674/22	2022	Poland	Human	Human	pharyngeal swab	infection		3	4	6	1	7	4	38	147
HVKP_33	2023	Malaysia	Human	Human	Wound	Necrotising fasciitis		2	79	20	1	1	78	4	7636
HVKP_34	2023	Malaysia	Human	Human	Respiratory secretion	Pneumoniae		2	1	1	1	9	89	246	7637
KP15	2018	China	Human	human	sputum	pneumonia		294	1	2	1	10	1	19	7654
KP-4	2024	China	Human	human	BALF	pneumonia		3	3	1	1	1	1	4	11
KP-16	2024	China	Human	human	urine	urinary tract infection		3	3	1	1	1	1	4	11
KP-20	2024	China	Human	human	BALF	pneumonia		3	3	1	1	1	1	4	11
KP-62	2024	China	Human	human	BALF	pneumonia		3	3	1	1	1	1	4	11
HVKP7	2022	India	Human	Human	Urine	Urinary Tract Infection		1	6	1	1	749	46	1	7947
DMG2305867	2022	India	Human	Human	Urinary Tract Infection	UTI		2	3	575	1	4	4	4	7966
JD 5250A		USA	Food	Bovine	Milk	Mastitis		1	6	20	1	1	4	1	98
JD 5250B		USA	Food	Bovine	Milk	Mastitis		2	1	2	1	17	4	1	99
29427 180A		USA	Food	Bovine	Milk	Mastitis		2	6	5	5	4	4	6	100
29427 5441A		USA	Food	Bovine	Milk	Mastitis		2	6	1	5	4	1	6	101
JD 1051A		USA	Food	Bovine	Milk	Mastitis		14	1	1	1	21	7	23	102
29427 1504A		USA	Food	Bovine	Milk	Mastitis		4	1	1	1	7	1	6	103
29427 2794A		USA	Food	Bovine	Milk	Mastitis		2	3	1	1	2	1	43	104
29427 6010A		USA	Food	Bovine	Milk	Mastitis		2	6	1	3	8	1	44	110
29427 6010B		USA	Food	Bovine	Milk	Mastitis		2	1	5	1	17	4	42	111
29427 794C		USA	Food	Bovine	Milk	Mastitis		2	17	6	1	9	1	4	112
JD 3904A		USA	Food	Bovine	Milk	Mastitis		14	1	2	1	21	1	23	113
JD 1481A		USA	Food	Bovine	Milk	Mastitis		14	1	2	5	21	1	23	114
JD 1481C		USA	Food	Bovine	Milk	Mastitis		2	1	2	2	21	1	23	115
JD 1994A		USA	Food	Bovine	Milk	Mastitis		15	1	1	18	1	1	4	116
JD 5287A		USA	Food	Bovine	Milk	Mastitis		2	17	6	1	9	7	38	119
29427 5669A		USA	Food	Bovine	Milk	Mastitis		4	4	1	1	7	4	38	120
29427 5669C		USA	Food	Bovine	Milk	Mastitis		4	4	1	1	7	4	39	121
JD 1583A		USA	Food	Bovine	Milk	Mastitis		2	17	6	1	9	7	4	122
29427 180C		USA	Food	Bovine	Milk	Mastitis		2	1	5	1	17	7	42	124
M1-821	2006	USA	Food	Bovine	Milk	Mastitis		2	1	1	45	1	1	76	246
V0006137		The Netherlands	Food	Bovine	Milk	Mastitis		5	1	5	1	7	1	24	87
QMP_B2-090-Sanger	2006	USA (New York State)	Food	Bovine	Milk	subclinical mastitis		2	1	2	3	27	1	39	219
QMP_B2-176-Sanger	2006	USA (New York State)	Food	Bovine	Milk	subclinicalmastitis		4	3	1	29	1	4	23	195
QMP_B2-211-Sanger	2006	USA (New York State)	Food	Bovine	Milk	subclinical mastitis		2	3	1	26	7	27	9	176
QMP_M1-217-Sanger	2005	USA (New York State)	Food	Bovine	Milk	clinical mastitis		2	1	37	1	1	1	42	181
QMP_M1-218-Sanger	2005	USA (New York State)	Food	Bovine	Milk	clinical mastitis		5	3	1	1	17	4	26	227
QMP_M1-220-Sanger	2005	USA (New York State)	Food	Bovine	Milk	clinical mastitis		2	3	6	1	27	5	4	228
QMP_M1-222-Sanger	2005	USA (New York State)	Food	Bovine	Milk	clinical mastitis		4	6	1	1	8	1	56	229
QMP_M1-557-Sanger	2005	USA (New York State)	Food	Bovine	Milk	subclinical mastitis		5	1	1	18	1	1	4	233
QMP_M1-559-Sanger	2005	USA (New York State)	Food	Bovine	Milk	subclinical mastitis		2	1	2	1	7	1	24	234
QMP_M1-560-Sanger	2005	USA (New York State)	Food	Bovine	Milk	subclinical mastitis		2	6	1	3	1	1	15	235
QMP_M1-561-Sanger	2005	USA (New York State)	Food	Bovine	Milk	subclinical mastitis		26	1	1	1	7	4	65	183
QMP_M1-562-Sanger	2005	USA (New York State)	Food	Bovine	Milk	clinical mastitis		2	1	1	43	10	5	13	213
QMP_M1-726-Sanger	2006	USA (New York State)	Food	Bovine	Milk	clinical mastitis		2	30	2	1	10	4	12	185
QMP_M1-761-Sanger	2006	USA (New York State)	Food	Bovine	Milk	clinical mastitis		4	34	1	1	21	1	35	199
QMP_M1-821-Sanger	2006	USA (New York State)	Food	Bovine	Milk	clinical mastitis		2	1	1	45	1	1	76	246
QMP_Z4-697-Sanger	2006	USA (New York State)	Food	Bovine	Milk	clinical mastitis		2	9	2	1	13	1	69	201
QMP_Z4-709-Sanger	2006	USA (New York State)	Food	Bovine	Milk	clinical mastitis		2	3	1	39	7	1	42	190
QMP_Z4-712-Sanger	2006	USA (New York State)	Food	Bovine	Milk	clinical mastitis		4	1	1	1	7	1	38	242
QMP_M1-779	2006	USA (New York State)	Food	Bovine	Milk	mastitis		2	3	6	1	27	5	4	228
9	2019	China	Food	Bovine	Milk	bovine mastitis		4	3	1	1	7	1	23	4459
23	2019	China	Food	Bovine	Milk	bovine mastitis		2	19	90	20	125	18	148	4460
39	2019	China	Food	Bovine	Milk	bovine mastitis		1	6	35	1	12	4	14	4461
48	2019	China	Food	Bovine	Milk	bovine mastitis		2	1	2	17	13	1	79	4462
49	2019	China	Food	Bovine	Milk	bovine mastitis		2	9	114	166	13	70	16	4463
52	2019	China	Food	Bovine	Milk	bovine mastitis		2	1	2	17	27	45	39	4464
56	2019	China	Food	Bovine	Milk	bovine mastitis		2	1	1	1	10	45	19	4465
57	2019	China	Food	Bovine	Milk	bovine mastitis		2	1	1	2	48	85	4	4466
58	2019	China	Food	Bovine	Milk	bovine mastitis		4	3	2	1	10	4	31	4467
59	2019	China	Food	Bovine	Milk	bovine mastitis		2	1	1	1	16	85	4	4468
61	2019	China	Food	Bovine	Milk	bovine mastitis		2	6	1	5	11	45	15	4469
64	2019	China	Food	Bovine	Milk	bovine mastitis		2	1	77	1	17	48	42	4470
65	2019	China	Food	Bovine	Milk	bovine mastitis		2	118	230	164	93	58	54	4471
66	2019	China	Food	Bovine	Milk	bovine mastitis		2	118	181	121	10	58	39	4472
67	2019	China	Food	Bovine	Milk	bovine mastitis		2	1	65	37	10	1	86	4473
68	2019	China	Food	Bovine	Milk	bovine mastitis		2	118	250	47	27	58	39	4474
69	2019	China	Food	Bovine	Milk	bovine mastitis		4	114	250	47	10	85	31	4475
71	2019	China	Food	Bovine	Milk	bovine mastitis		10	118	230	121	12	181	68	4476
72	2019	China	Food	Bovine	Milk	bovine mastitis		2	118	230	121	16	181	141	4477
76	2019	China	Food	Bovine	Milk	bovine mastitis		2	8	114	17	27	1	39	4478
78	2019	China	Food	Bovine	Milk	bovine mastitis		2	118	82	17	27	181	199	4479
79	2019	China	Food	Bovine	Milk	bovine mastitis		2	1	1	1	27	25	34	4480
83	2019	China	Food	Bovine	Milk	bovine mastitis		2	1	1	3	27	45	39	4481
84	2019	China	Food	Bovine	Milk	bovine mastitis		1	1	1	2	10	44	6	4482
85	2019	China	Food	Bovine	Milk	bovine mastitis		4	9	2	1	13	1	10	4483
86	2019	China	Food	Bovine	Milk	bovine mastitis		2	1	273	1	16	85	4	4484
87	2019	China	Food	Bovine	Milk	bovine mastitis		16	66	21	76	47	22	103	4485
90	2019	China	Food	Bovine	Milk	bovine mastitis		10	1	2	205	10	85	136	4486
91	2019	China	Food	Bovine	Milk	bovine mastitis		2	3	1	1	10	45	19	4487
94	2019	China	Food	Bovine	Milk	bovine mastitis		2	6	1	3	10	45	34	4488
2	2019	China	Food	Bovine	Milk	bovine mastitis		2	1	1	1	21	44	9	397
35	2019	China	Food	Bovine	Milk	bovine mastitis		2	5	1	1	4	1	4	636
20	2019	China	Food	Bovine	Milk	bovine mastitis		4	1	13	2	10	44	6	2410
5	2019	China	Food	Bovine	Milk	bovine mastitis		2	5	2	1	1	4	2	4110
74	2019	China	Food	Bovine	Milk	bovine mastitis		2	1	2	17	27	45	39	4464
42	2019	China	Food	Bovine	Milk	bovine mastitis		3	1	2	1	10	1	12	4563
10	2019	China	Food	Bovine	Milk	bovine mastitis		14	1	2	1	9	4	182	4500
13	2019	China	Food	Bovine	Milk	bovine mastitis		10	1	11	1	9	10	14	4501
15	2019	China	Food	Bovine	Milk	bovine mastitis		2	1	2	1	10	1	1	4502
19	2019	China	Food	Bovine	Milk	bovine mastitis		2	6	1	5	11	1	38	4503
34	2019	China	Food	Bovine	Milk	bovine mastitis		2	1	2	1	27	1	39	4505
C2	2019	China	Food	Bovine	Milk	bovine mastitis		2	3	2	39	7	1	56	4498
C9	2019	China	Food	Bovine	Milk	bovine mastitis		2	1	2	17	456	1	39	4499
C10	2019	China	Food	Bovine	Milk	bovine mastitis		14	1	2	1	9	4	182	4500
C13	2019	China	Food	Bovine	Milk	bovine mastitis		10	1	11	1	9	10	14	4501
C15	2019	China	Food	Bovine	Milk	bovine mastitis		2	1	2	1	10	1	1	4502
C19	2019	China	Food	Bovine	Milk	bovine mastitis		2	6	1	5	11	1	38	4503
C23	2019	China	Food	Bovine	Milk	bovine mastitis		52	6	2	1	1	5	19	4504
C34	2019	China	Food	Bovine	Milk	bovine mastitis		2	1	2	1	27	1	39	4505
C35	2019	China	Food	Bovine	Milk	bovine mastitis		2	79	1	17	7	4	4	4506
C42	2019	China	Food	Bovine	Milk	bovine mastitis		3	1	2	1	10	1	12	4563
mas8	2014	USA	Animal	bovine	milk	mastitis		2	1	2	17	27	1	1	5729
mas12	2014	USA	Animal	bovine	milk	mastitis		2	3	6	1	9	7	299	5734
mas43	2016	USA	Animal	bovine	milk	mastitis		2	1	1	1	10	1	9	5753
mas46	2016	USA	Animal	bovine	milk	mastitis		3	1	1	1	20	2	62	5754
mas47	2016	USA	Animal	bovine	milk	mastitis		4	1	2	6	2	5	9	5755
mas52	2017	USA	Animal	bovine	milk	mastitis		2	3	6	1	186	100	239	5017
mas55	2017	USA	Animal	bovine	milk	mastitis		2	1	2	17	27	1	1	5729
mas58	2017	USA	Animal	bovine	milk	mastitis		2	81	2	3	8	1	2	5756
mas63	2017	USA	Animal	bovine	milk	mastitis		2	20	2	1	9	11	355	5759
mas124	2015	USA	Animal	bovine	milk	mastitis		2	1	1	1	11	1	31	5020
SD-14	2021	China	Food	Bovine	Milk	Mastitis		2	6	1	5	11	1	15	43
HB-21	2021	China	Food	Bovine	Milk	Mastitis		2	9	2	1	13	1	38	896
SRR10694664	2014	USA	Farm Animal	bovine	mastitis milk			3	1	1	1	3	3	1	4
SRR10694663	2014	USA	Farm Animal	bovine	mastitis milk			10	20	2	1	9	11	14	442
SRR10694662	2014	USA	Farm Animal	bovine	mastitis milk			2	3	2	2	6	4	4	29
SRR10694661	2015	USA	Farm Animal	bovine	mastitis milk			2	1	2	17	27	1	1	5729
SRR10694660	2015	USA	Farm Animal	bovine	mastitis milk			2	1	2	17	27	1	39	107
SRR10694659	2015	USA	Farm Animal	bovine	mastitis milk			2	1	2	17	27	1	1	5729
SRR10694658	2015	USA	Farm Animal	bovine	mastitis milk			2	3	1	1	1	4	42	501
SRR10694657	2015	USA	Farm Animal	bovine	mastitis milk			2	9	2	1	13	1	24	1507
SRR10694656	2015	USA	Farm Animal	bovine	mastitis milk			2	1	1	1	7	1	12	485
SRR10694655	2015	USA	Farm Animal	bovine	mastitis milk			2	1	1	1	7	1	12	485
SRR10694654	2015	USA	Farm Animal	bovine	mastitis milk			2	1	2	17	27	1	39	107
SRR10694653	2015	USA	Farm Animal	bovine	mastitis milk			2	1	2	17	27	1	39	107
SRR10694652	2015	USA	Farm Animal	bovine	mastitis milk			2	1	2	3	27	1	39	219
SRR10694651	2014	USA	Farm Animal	bovine	mastitis milk			2	3	6	1	9	7	299	5734
SRR10694650	2015	USA	Farm Animal	bovine	mastitis milk			2	1	1	1	7	1	12	485
SRR10694649	2015	USA	Farm Animal	bovine	mastitis milk			2	1	1	1	7	1	12	485
SRR10694648	2015	USA	Farm Animal	bovine	mastitis milk			2	1	2	17	27	1	39	107
SRR10694647	2015	USA	Farm Animal	bovine	mastitis milk			2	1	1	1	11	1	31	5020
SRR10694646	2015	USA	Farm Animal	bovine	mastitis milk			4	3	1	36	9	10	14	661
SRR10694645	2015	USA	Farm Animal	bovine	mastitis milk			6	1	2	1	1	1	14	2425
SRR10694644	2015	USA	Farm Animal	bovine	mastitis milk			2	1	2	17	27	1	1	5729
SRR10694643	2015	USA	Farm Animal	bovine	mastitis milk			2	1	2	17	27	1	39	107
SRR10694642	2015	USA	Farm Animal	bovine	mastitis milk			6	1	2	1	1	1	14	2425
SRR10694641	2015	USA	Farm Animal	bovine	mastitis milk			2	9	2	1	13	1	24	1507
SRR10694640	2015	USA	Farm Animal	bovine	mastitis milk			4	3	1	1	43	1	13	191
SRR10694639	2015	USA	Farm Animal	bovine	mastitis milk			2	1	1	1	11	1	31	5020
SRR10694638	2015	USA	Farm Animal	bovine	mastitis milk			2	1	2	17	27	1	39	107
SRR10694637	2015	USA	Farm Animal	bovine	mastitis milk			1	6	1	1	1	1	1	14
SRR10694636	2015	USA	Farm Animal	bovine	mastitis milk			1	6	1	1	1	1	1	14
SRR10694634	2015	USA	Farm Animal	bovine	mastitis milk			2	1	1	1	11	1	31	5020
SRR10694632	2015	USA	Farm Animal	bovine	mastitis milk			3	1	2	1	3	4	31	1086
SRR10694631	2015	USA	Farm Animal	bovine	mastitis milk			2	1	2	17	27	1	39	107
SRR10694630	2015	USA	Farm Animal	bovine	mastitis milk			2	1	5	1	17	4	42	111
SRR10694628	2015	USA	Farm Animal	bovine	mastitis milk			2	1	2	17	27	1	39	107
SRR10694627	2015	USA	Farm Animal	bovine	mastitis milk			2	1	2	2	10	4	9	458
SRR10694626	2015	USA	Farm Animal	bovine	mastitis milk			2	1	2	17	27	1	39	107
SRR10694625	2015	USA	Farm Animal	bovine	mastitis milk			2	1	1	1	11	1	31	5020
SRR10694624	2015	USA	Farm Animal	bovine	mastitis milk			2	1	2	17	27	1	39	107
SRR10694623	2015	USA	Farm Animal	bovine	mastitis milk			2	1	2	17	27	1	39	107
SRR10694622	2015	USA	Farm Animal	bovine	mastitis milk			2	1	2	17	27	1	39	107
SRR10694621	2015	USA	Farm Animal	bovine	mastitis milk			2	1	2	17	27	1	39	107
SRR10694620	2015	USA	Farm Animal	bovine	mastitis milk			2	1	4	3	8	1	9	44
SRR10694619	2015	USA	Farm Animal	bovine	mastitis milk			2	1	4	3	8	1	9	44
SRR10694617	2015	USA	Farm Animal	bovine	mastitis milk			2	1	1	1	11	1	31	5020
SRR10694616	2015	USA	Farm Animal	bovine	mastitis milk			2	1	2	17	27	1	39	107
SRR10694615	2015	USA	Farm Animal	bovine	mastitis milk			2	1	2	17	27	1	39	107
SRR10694614	2015	USA	Farm Animal	bovine	mastitis milk			2	1	2	17	27	1	39	107
SRR10694613	2015	USA	Farm Animal	bovine	mastitis milk			2	1	2	17	27	1	39	107
SRR10694612	2015	USA	Farm Animal	bovine	mastitis milk			2	1	2	17	27	1	39	107
SRR10694611	2015	USA	Farm Animal	bovine	mastitis milk			4	3	1	36	9	10	14	661
SRR10694610	2015	USA	Farm Animal	bovine	mastitis milk			4	3	1	36	9	10	14	661
SRR10694609	2015	USA	Farm Animal	bovine	mastitis milk			2	1	2	17	27	1	39	107
SRR10694608	2015	USA	Farm Animal	bovine	mastitis milk			6	1	2	1	1	1	14	2425
SRR10694607	2015	USA	Farm Animal	bovine	mastitis milk			2	1	2	17	27	1	39	107
SRR10694606	2015	USA	Farm Animal	bovine	mastitis milk			4	3	1	36	9	10	14	661
SRR10694605	2015	USA	Farm Animal	bovine	mastitis milk			2	1	5	1	17	4	42	111
SRR10694604	2015	USA	Farm Animal	bovine	mastitis milk			2	1	2	17	27	1	39	107
SRR10694603	2015	USA	Farm Animal	bovine	mastitis milk			2	1	2	17	27	1	39	107
SRR10694602	2015	USA	Farm Animal	bovine	mastitis milk			2	1	2	17	27	1	39	107
SRR10694601	2015	USA	Farm Animal	bovine	mastitis milk			2	1	1	1	7	1	12	485
SRR10694600	2015	USA	Farm Animal	bovine	mastitis milk			2	1	5	1	17	4	42	111
SRR10694599	2015	USA	Farm Animal	bovine	mastitis milk			3	1	2	1	3	4	31	1086
SRR10694598	2015	USA	Farm Animal	bovine	mastitis milk			3	1	2	1	3	4	31	1086
SRR10694597	2015	USA	Farm Animal	bovine	mastitis milk			2	1	2	17	27	1	39	107
SRR10694595	2015	USA	Farm Animal	bovine	mastitis milk			2	1	1	1	7	1	12	485
SRR10694594	2015	USA	Farm Animal	bovine	mastitis milk			2	1	1	1	11	1	31	5020
SRR10694593	2015	USA	Farm Animal	bovine	mastitis milk			2	3	1	39	7	1	23	6535
SRR10694591	2015	USA	Farm Animal	bovine	mastitis milk			2	1	4	3	8	1	9	44
SRR10694590	2015	USA	Farm Animal	bovine	mastitis milk			2	1	2	17	27	1	39	107
SRR10694589	2015	USA	Farm Animal	bovine	mastitis milk			2	1	5	1	17	4	42	111
SRR10694588	2016	USA	Farm Animal	bovine	mastitis milk			2	1	1	1	11	1	31	5020
SRR10694587	2016	USA	Farm Animal	bovine	mastitis milk			2	1	2	17	27	1	39	107
SRR10694586	2016	USA	Farm Animal	bovine	mastitis milk			2	9	2	1	13	1	10	309
SRR10694584	2016	USA	Farm Animal	bovine	mastitis milk			2	1	5	1	17	4	42	111
SRR10694583	2016	USA	Farm Animal	bovine	mastitis milk			2	1	5	1	17	4	42	111
SRR10694582	2016	USA	Farm Animal	bovine	mastitis milk			2	1	5	18	21	4	48	128
SRR10694581	2016	USA	Farm Animal	bovine	mastitis milk			4	1	1	1	21	1	35	76
SRR10694579	2016	USA	Farm Animal	bovine	mastitis milk			2	1	1	37	10	1	86	290
SRR10694578	2016	USA	Farm Animal	bovine	mastitis milk			2	1	2	17	27	1	39	107
SRR10694577	2016	USA	Farm Animal	bovine	mastitis milk			2	1	2	17	27	1	39	107
SRR10694576	2016	USA	Farm Animal	bovine	mastitis milk			2	1	5	1	17	4	42	111
SRR10694575	2016	USA	Farm Animal	bovine	mastitis milk			2	1	2	17	27	1	39	107
SRR10694574	2015	USA	Farm Animal	bovine	mastitis milk			1	1	1	3	27	1	39	1530
SRR10694573	2015	USA	Farm Animal	bovine	mastitis milk			2	1	2	17	27	1	39	107
SRR10694572	2014	USA	Farm Animal	bovine	mastitis milk			2	1	2	17	27	1	39	107
SRR10694569	2015	USA	Farm Animal	bovine	mastitis milk			2	3	1	39	7	1	23	6535
SRR10694568	2015	USA	Farm Animal	bovine	mastitis milk			2	1	2	17	27	1	39	107
SRR10694566	2015	USA	Farm Animal	bovine	mastitis milk			2	1	1	17	27	1	39	2777
SRR10694565	2015	USA	Farm Animal	bovine	mastitis milk			2	1	5	1	17	4	42	111
SRR10694564	2015	USA	Farm Animal	bovine	mastitis milk			31	1	1	37	3	27	64	297
SRR10694563	2015	USA	Farm Animal	bovine	mastitis milk			2	1	2	17	27	1	39	107
SRR10694562	2015	USA	Farm Animal	bovine	mastitis milk			2	3	2	1	1	4	56	152
SRR10694561	2014	USA	Farm Animal	bovine	mastitis milk			2	1	2	1	10	1	19	35
SRR10694559	2015	USA	Farm Animal	bovine	mastitis milk			2	1	2	17	27	1	39	107
SRR10694558	2016	USA	Farm Animal	bovine	mastitis milk			2	10	1	1	14	3	20	6
SRR10694557	2016	USA	Farm Animal	bovine	mastitis milk			2	1	2	17	27	1	39	107
SRR10694556	2016	USA	Farm Animal	bovine	mastitis milk			10	20	2	1	9	11	14	442
SRR10694555	2016	USA	Farm Animal	bovine	mastitis milk			4	7	1	37	177	4	6	2159
SRR10694553	2016	USA	Farm Animal	bovine	mastitis milk			2	1	2	1	7	1	24	234
SRR10694552	2016	USA	Farm Animal	bovine	mastitis milk			3	5	1	1	12	4	46	1426
SRR10694551	2016	USA	Farm Animal	bovine	mastitis milk			4	5	2	2	1	1	731	5295
SRR10694550	2014	USA	Farm Animal	bovine	mastitis milk			2	1	2	17	27	1	39	107
SRR10694548	2016	USA	Farm Animal	bovine	mastitis milk			2	1	97	1	9	4	13	846
SRR10694544	2016	USA	Farm Animal	bovine	mastitis milk			2	1	2	17	27	1	39	107
SRR10694543	2017	USA	Farm Animal	bovine	mastitis milk			1	1	1	3	27	1	39	1530
SRR10694542	2017	USA	Farm Animal	bovine	mastitis milk			10	20	2	1	9	11	14	442
SRR10694541	2017	USA	Farm Animal	bovine	mastitis milk			4	6	1	1	8	1	56	229
SRR10694540	2017	USA	Farm Animal	bovine	mastitis milk			2	3	6	1	186	100	239	5017
SRR10694539	2014	USA	Farm Animal	bovine	mastitis milk			2	1	99	6	1	1	129	867
SRR10694538	2017	USA	Farm Animal	bovine	mastitis milk			2	9	2	1	13	1	10	309
SRR10694537	2017	USA	Farm Animal	bovine	mastitis milk			1	6	1	1	1	1	1	14
SRR10694535	2017	USA	Farm Animal	bovine	mastitis milk			2	1	2	37	4	178	15	3167
SRR10694534	2017	USA	Farm Animal	bovine	mastitis milk			4	7	1	37	177	4	6	2159
SRR10694532	2017	USA	Farm Animal	bovine	mastitis milk			4	3	1	36	9	10	14	661
SRR10694531	2017	USA	Farm Animal	bovine	mastitis milk			2	1	2	17	27	1	39	107
SRR10694530	2017	USA	Farm Animal	bovine	mastitis milk			2	1	1	37	3	4	64	1496
SRR10694529	2017	USA	Farm Animal	bovine	mastitis milk			2	1	2	2	10	4	19	1117
SRR10694526	2017	USA	Farm Animal	bovine	mastitis milk			4	1	1	1	21	1	35	76
SRR10694525	2017	USA	Farm Animal	bovine	mastitis milk			2	1	2	17	27	1	39	107
SRR10694523	2017	USA	Farm Animal	bovine	mastitis milk			2	1	2	17	27	1	39	107
SRR10694522	2017	USA	Farm Animal	bovine	mastitis milk			2	1	2	17	27	1	39	107
SRR10694519	2018	USA	Farm Animal	bovine	mastitis milk			2	7	2	1	61	1	4	3664
SRR10694518	2015	USA	Farm Animal	bovine	mastitis milk			4	3	1	36	9	10	14	661
SRR10694517	2014	USA	Farm Animal	bovine	mastitis milk			2	1	2	17	27	1	1	5729
SRR10694516	2015	USA	Farm Animal	bovine	mastitis milk			2	1	2	17	27	1	39	107
SRR10694514	2015	USA	Farm Animal	bovine	mastitis milk			2	1	2	1	2	1	2	776
SRR10694513	2015	USA	Farm Animal	bovine	mastitis milk			2	1	2	17	27	1	39	107
SRR10694512	2015	USA	Farm Animal	bovine	mastitis milk			2	1	2	17	27	1	1	5729
SRR10694511	2015	USA	Farm Animal	bovine	mastitis milk			2	1	2	3	27	1	39	219
SRR10694510	2015	USA	Farm Animal	bovine	mastitis milk			2	1	2	17	27	1	1	5729
SRR10694509	2015	USA	Farm Animal	bovine	mastitis milk			2	1	2	17	27	1	1	5729
SRR10694508	2015	USA	Farm Animal	bovine	mastitis milk			2	1	2	17	27	1	1	5729
SRR10694507	2015	USA	Farm Animal	bovine	mastitis milk			2	1	1	1	7	1	12	485
SRR10694506	2014	USA	Farm Animal	bovine	mastitis milk			4	3	1	1	43	1	13	191
SRR10694505	2015	USA	Farm Animal	bovine	mastitis milk			2	1	2	17	27	1	1	5729
SRR10694504	2015	USA	Farm Animal	bovine	mastitis milk			2	9	1	1	13	1	16	2370
SRR10694503	2015	USA	Farm Animal	bovine	mastitis milk			2	5	2	1	10	10	46	6536
SRR10694502	2015	USA	Farm Animal	bovine	mastitis milk			4	3	1	36	9	10	14	661
SRR10694501	2015	USA	Farm Animal	bovine	mastitis milk			2	1	2	17	27	1	1	5729
SRR10694500	2015	USA	Farm Animal	bovine	mastitis milk			2	9	1	1	13	1	16	2370
SRR10694499	2015	USA	Farm Animal	bovine	mastitis milk			2	1	5	1	17	4	42	111
SRR10694498	2015	USA	Farm Animal	bovine	mastitis milk			2	1	5	1	17	4	42	111
SRR10694497	2015	USA	Farm Animal	bovine	mastitis milk			2	1	2	3	27	1	39	219
SRR10694496	2015	USA	Farm Animal	bovine	mastitis milk			2	9	2	1	13	1	16	37
SRR10694495	2014	USA	Farm Animal	bovine	mastitis milk			2	1	2	3	27	1	39	219
SRR10694493	2015	USA	Farm Animal	bovine	mastitis milk			2	1	1	1	7	1	12	485
SRR10694492	2015	USA	Farm Animal	bovine	mastitis milk			2	1	2	17	27	1	39	107
SRR10694491	2015	USA	Farm Animal	bovine	mastitis milk			2	1	2	17	27	1	1	5729
SRR10694490	2015	USA	Farm Animal	bovine	mastitis milk			2	1	2	17	27	1	1	5729
SRR10694489	2015	USA	Farm Animal	bovine	mastitis milk			2	1	2	1	7	1	24	234
SRR10694488	2015	USA	Farm Animal	bovine	mastitis milk			2	1	1	17	7	16	4	55
SRR10694486	2015	USA	Farm Animal	bovine	mastitis milk			4	3	1	36	9	10	14	661
SRR10694485	2015	USA	Farm Animal	bovine	mastitis milk			6	1	2	1	1	1	14	2425
SRR10694633	2015	USA	Farm Animal	bovine	mastitis milk			1	1	1	3	27	1	39	1530
Kp100	2021	China	Unknown	Bovine	milk	mastitis		2	1	1	17	27	1	199	6781
Kp103	2021	China	Unknown	Bovine	milk	mastitis		2	1	1	1	12	1	5	6782
Kp107	2021	China	Unknown	Bovine	milk	mastitis		2	1	1	1	12	1	5	6782
Kp3	2021	China	Unknown	Bovine	milk	mastitis		2	6	339	72	4	4	64	6783
e33	2019	China	Animal	Cow	milk	Mastitis		2	1	195	1	9	1	13	5370
e150	2020	China	Farm Animal	Cow	milk	Mastitis		2	1	1	8	7	1	9	5855
e220	2020	China	Farm Animal	Cow	milk	Mastitis		2	4	2	2	1	4	382	5874
e233	2020	China	Farm Animal	Cow	milk	Mastitis		2	1	1	3	3	1	15	5875
e224	2020	China	Farm Animal	Cow	milk	Mastitis		2	1	1	1	1	4	22	5949
30882_C0696941	2021	UK [Scotland]	Farm Animal	Cow	milk	mastitis		2	1	2	17	27	1	39	107
30881_C0696462	2018	UK [Scotland]	Farm Animal	Cow	milk	mastitis		47	1	13	419	12	25	18	6855
15213	2024	Switzerland	Farm Animal	cow	milk	mastitis		3	1	1	4	3	1	19	889
16848	2024	Switzerland	Farm Animal	cow	milk	mastitis		2	6	1	3	1	1	15	235
17213	2024	Switzerland	Farm Animal	cow	milk	mastitis		111	6	13	1	177	1	39	1754
22656	2024	Switzerland	Farm Animal	cow	milk	mastitis		2	1	13	3	7	4	25	590
22865	2024	Switzerland	Farm Animal	cow	milk	mastitis		2	9	2	1	13	1	16	37
24247	2024	Switzerland	Farm Animal	cow	milk	mastitis		2	1	1	80	10	1	155	3669
24287	2024	Switzerland	Farm Animal	cow	milk	mastitis		2	1	2	17	27	1	39	107
28324	2024	Switzerland	Farm Animal	cow	milk	mastitis		2	1	2	2	12	1	34	7649
28407	2024	Switzerland	Farm Animal	cow	milk	mastitis		2	3	2	2	6	4	4	29
32163	2024	Switzerland	Farm Animal	cow	milk	mastitis		2	1	2	1	2	1	2	776
33307	2024	Switzerland	Farm Animal	cow	milk	mastitis		2	1	2	17	27	1	14	6129
33502	2024	Switzerland	Farm Animal	cow	milk	mastitis		2	9	2	1	13	1	16	37
40150	2024	Switzerland	Farm Animal	cow	milk	mastitis		2	1	2	17	27	1	39	107
698	2024	Switzerland	Farm Animal	cow	milk	mastitis		2	1	2	3	27	1	39	219
75462	2024	Switzerland	Farm Animal	cow	milk	mastitis		2	1	2	1	12	1	68	200
75504	2024	Switzerland	Farm Animal	cow	milk	mastitis		2	1	2	17	27	1	39	107
899-Klebs	2024	Switzerland	Farm Animal	cow	milk	mastitis		2	106	4	158	248	1	19	2433
903-Klebs	2024	Switzerland	Farm Animal	cow	milk	mastitis		4	1	555	37	471	1	12	7650
913-Klebs	2024	Switzerland	Farm Animal	cow	milk	mastitis		2	1	2	1	12	1	46	1537
K-1011	2024	Switzerland	Farm Animal	cow	milk	mastitis		2	6	1	3	1	1	15	235
K-1013	2024	Switzerland	Farm Animal	cow	milk	mastitis		14	3	6	1	21	10	1	1315
K-1016	2024	Switzerland	Farm Animal	cow	milk	mastitis		4	1	1	2	7	4	4	432
K-1052	2024	Switzerland	Farm Animal	cow	milk	mastitis		2	1	2	17	27	1	39	107
K-1135	2024	Switzerland	Farm Animal	cow	milk	mastitis		4	1	1	2	7	4	4	432
K-1432	2024	Switzerland	Farm Animal	cow	milk	mastitis		2	1	1	6	7	1	12	45
K-1475	2024	Switzerland	Farm Animal	cow	milk	mastitis		2	1	556	1	3	3	18	7651
K-1486	2024	Switzerland	Farm Animal	cow	milk	mastitis		2	1	2	2	12	1	34	7649
K-163	2024	Switzerland	Farm Animal	cow	milk	mastitis		4	3	1	36	9	10	14	661
K-1659	2024	Switzerland	Farm Animal	cow	milk	mastitis		2	1	2	1	10	1	19	35
K-1901	2024	Switzerland	Farm Animal	cow	milk	mastitis		4	1	1	1	12	1	39	2097
K-361-24	2024	Switzerland	Farm Animal	cow	milk	mastitis		2	1	2	1	325	1	68	3049
K-387	2024	Switzerland	Farm Animal	cow	milk	mastitis		4	3	1	36	9	10	14	661
K-402	2024	Switzerland	Farm Animal	cow	milk	mastitis		2	1	557	1	1	1	47	7652
K-475	2024	Switzerland	Farm Animal	cow	milk	mastitis		2	10	1	1	56	24	31	299
K-552	2024	Switzerland	Farm Animal	cow	milk	mastitis		2	10	1	1	56	24	31	299
K-553	2024	Switzerland	Farm Animal	cow	milk	mastitis		2	10	1	1	56	24	31	299
K-621	2024	Switzerland	Farm Animal	cow	milk	mastitis		2	1	1	14	9	1	12	7653
K-640	2024	Switzerland	Farm Animal	cow	milk	mastitis		2	1	65	1	240	4	43	1962
K-716	2024	Switzerland	Farm Animal	cow	milk	mastitis		2	7	2	1	61	1	4	3664
K-733	2024	Switzerland	Farm Animal	cow	milk	mastitis		2	1	2	1	12	1	46	1537
K-860	2024	Switzerland	Farm Animal	cow	milk	mastitis		10	1	1	14	17	1	12	4747
K-872	2024	Switzerland	Farm Animal	cow	milk	mastitis		2	9	2	1	13	1	4	726
K-915	2024	Switzerland	Farm Animal	cow	milk	mastitis		2	1	65	1	240	4	43	1962
K-92	2024	Switzerland	Farm Animal	cow	milk	mastitis		2	9	2	1	13	1	16	37
K-939	2024	Switzerland	Farm Animal	cow	milk	mastitis		4	1	1	2	7	4	4	432
Wania	2024	Switzerland	Farm Animal	cow	milk	mastitis		4	1	2	36	9	10	14	969
e33	2019	China	Animal	Cow	milk	Mastitis		2	1	195	1	9	1	13	5370
e150	2020	China	Farm Animal	Cow	milk	Mastitis		2	1	1	8	7	1	9	5855
e220	2020	China	Farm Animal	Cow	milk	Mastitis		2	4	2	2	1	4	382	5874
e233	2020	China	Farm Animal	Cow	milk	Mastitis		2	1	1	3	3	1	15	5875
e224	2020	China	Farm Animal	Cow	milk	Mastitis		2	1	1	1	1	4	22	5949
30882_C0696941	2021	UK [Scotland]	Farm Animal	Cow	milk	mastitis		2	1	2	17	27	1	39	107
30881_C0696462	2018	UK [Scotland]	Farm Animal	Cow	milk	mastitis		47	1	13	419	12	25	18	6855
15213	2024	Switzerland	Farm Animal	cow	milk	mastitis		3	1	1	4	3	1	19	889
16848	2024	Switzerland	Farm Animal	cow	milk	mastitis		2	6	1	3	1	1	15	235
17213	2024	Switzerland	Farm Animal	cow	milk	mastitis		111	6	13	1	177	1	39	1754
22656	2024	Switzerland	Farm Animal	cow	milk	mastitis		2	1	13	3	7	4	25	590
22865	2024	Switzerland	Farm Animal	cow	milk	mastitis		2	9	2	1	13	1	16	37
24247	2024	Switzerland	Farm Animal	cow	milk	mastitis		2	1	1	80	10	1	155	3669
24287	2024	Switzerland	Farm Animal	cow	milk	mastitis		2	1	2	17	27	1	39	107
28324	2024	Switzerland	Farm Animal	cow	milk	mastitis		2	1	2	2	12	1	34	7649
28407	2024	Switzerland	Farm Animal	cow	milk	mastitis		2	3	2	2	6	4	4	29
32163	2024	Switzerland	Farm Animal	cow	milk	mastitis		2	1	2	1	2	1	2	776
33307	2024	Switzerland	Farm Animal	cow	milk	mastitis		2	1	2	17	27	1	14	6129
33502	2024	Switzerland	Farm Animal	cow	milk	mastitis		2	9	2	1	13	1	16	37
40150	2024	Switzerland	Farm Animal	cow	milk	mastitis		2	1	2	17	27	1	39	107
698	2024	Switzerland	Farm Animal	cow	milk	mastitis		2	1	2	3	27	1	39	219
75462	2024	Switzerland	Farm Animal	cow	milk	mastitis		2	1	2	1	12	1	68	200
75504	2024	Switzerland	Farm Animal	cow	milk	mastitis		2	1	2	17	27	1	39	107
899-Klebs	2024	Switzerland	Farm Animal	cow	milk	mastitis		2	106	4	158	248	1	19	2433
903-Klebs	2024	Switzerland	Farm Animal	cow	milk	mastitis		4	1	555	37	471	1	12	7650
913-Klebs	2024	Switzerland	Farm Animal	cow	milk	mastitis		2	1	2	1	12	1	46	1537
K-1011	2024	Switzerland	Farm Animal	cow	milk	mastitis		2	6	1	3	1	1	15	235
K-1013	2024	Switzerland	Farm Animal	cow	milk	mastitis		14	3	6	1	21	10	1	1315
K-1016	2024	Switzerland	Farm Animal	cow	milk	mastitis		4	1	1	2	7	4	4	432
K-1052	2024	Switzerland	Farm Animal	cow	milk	mastitis		2	1	2	17	27	1	39	107
K-1135	2024	Switzerland	Farm Animal	cow	milk	mastitis		4	1	1	2	7	4	4	432
K-1432	2024	Switzerland	Farm Animal	cow	milk	mastitis		2	1	1	6	7	1	12	45
K-1475	2024	Switzerland	Farm Animal	cow	milk	mastitis		2	1	556	1	3	3	18	7651
K-1486	2024	Switzerland	Farm Animal	cow	milk	mastitis		2	1	2	2	12	1	34	7649
K-163	2024	Switzerland	Farm Animal	cow	milk	mastitis		4	3	1	36	9	10	14	661
K-1659	2024	Switzerland	Farm Animal	cow	milk	mastitis		2	1	2	1	10	1	19	35
K-1901	2024	Switzerland	Farm Animal	cow	milk	mastitis		4	1	1	1	12	1	39	2097
K-361-24	2024	Switzerland	Farm Animal	cow	milk	mastitis		2	1	2	1	325	1	68	3049
K-387	2024	Switzerland	Farm Animal	cow	milk	mastitis		4	3	1	36	9	10	14	661
K-402	2024	Switzerland	Farm Animal	cow	milk	mastitis		2	1	557	1	1	1	47	7652
K-475	2024	Switzerland	Farm Animal	cow	milk	mastitis		2	10	1	1	56	24	31	299
K-552	2024	Switzerland	Farm Animal	cow	milk	mastitis		2	10	1	1	56	24	31	299
K-553	2024	Switzerland	Farm Animal	cow	milk	mastitis		2	10	1	1	56	24	31	299
K-621	2024	Switzerland	Farm Animal	cow	milk	mastitis		2	1	1	14	9	1	12	7653
K-640	2024	Switzerland	Farm Animal	cow	milk	mastitis		2	1	65	1	240	4	43	1962
K-716	2024	Switzerland	Farm Animal	cow	milk	mastitis		2	7	2	1	61	1	4	3664
K-733	2024	Switzerland	Farm Animal	cow	milk	mastitis		2	1	2	1	12	1	46	1537
K-860	2024	Switzerland	Farm Animal	cow	milk	mastitis		10	1	1	14	17	1	12	4747
K-872	2024	Switzerland	Farm Animal	cow	milk	mastitis		2	9	2	1	13	1	4	726
K-915	2024	Switzerland	Farm Animal	cow	milk	mastitis		2	1	65	1	240	4	43	1962
K-92	2024	Switzerland	Farm Animal	cow	milk	mastitis		2	9	2	1	13	1	16	37
K-939	2024	Switzerland	Farm Animal	cow	milk	mastitis		4	1	1	2	7	4	4	432
Wania	2024	Switzerland	Farm Animal	cow	milk	mastitis		4	1	2	36	9	10	14	969
