# Supplementary material for: Genetic diversity, virulence genes, antimicrobial resistance, and biofilm formation of Klebsiella pneumoniae isolated from bovine mastitis milk in South Korea
Source: Microbiol Spectr. 2025 Oct 2;13(11):e01343-25. doi: 10.1128/spectrum.01343-25 (PMC12584660; doi:10.1128/spectrum.01343-25)
Supplement: Table S3 — The primers and amplification conditions used in this study. [file spectrum.01343-25-s0003.xlsx]

## Sheet: Sheet1
Table S3. The primers and amplication conditions used in this study
Target		Nucleotide sequence (5'-3')	Annealing temperature	Fragment size (bp)	Reference
Capsular type
K1	magA	F: GGTGCTCTTTACATCATTGC	58	1283	(37)
		R: GCAATGGCCATTTGCGTTAG
K2	K2wzy	F: GACCCGATATTCATACTTGACAGAG	58	641	(37)
		R: CCTGAAGTAAAATCGTAAATAGATGGC
K5	K5wzx	F: TGGTAGTGATGCTCGCGA	55	280	(37)
		R: CCTGAACCCACCCCAATC
K54	wzxK54	F: CATTAGCTCAGTGGTTGGCT	55	881	(37)
		R: GCTTGACAAACACCATAGCAG
K57	wzyK57	F: CTCAGGGCTAGAAGTGTCAT	58	1037	(37)
		R: CACTAACCCAGAAAGTCGAG
K20	wzyK20	F: CGGTGCTACAGTGCATCATT	58	741	(37)
		R: GTTATACGATGCTCAGTCGC
Virulence
Allantoins	allS	F: CCGTTAGGCAATCCAGAC	55	1090	(31)
		R: TCTGATTTATCCCACATT
Capsular polysaccharides	rmpA	F: ACTGGGCTACCTCTGCTTCA	55	516	(31)
		R: CTTGCATGAGCCATCTTTCA
Capsular polysaccharides	wcaG	F: GGTTGGKTCAGCAATCGTA	55	169	(31)
		R: ACTATTCCGCCAACTTTTGC
Sideropores	iroNB	F: GGCTACTGATACTTGACTATTC	55	992	(31)
		R: CAGGATACAATAGCCCATAG
Sideropores	ybtA	F: ATGACGGAGTCACCGCAAAC	55	960	(31)
		R: TTACATCACGCGTTTAAAGG
Sideropores	iucB	F: ATGTCTAAGGCAAACATCGT	55	948	(31)
		R: TTACAGACCGACCTCCGTGA
Sideropores	kfuBC	F: GAAGTGACGCTGTTTCTGGC	55	797	(31)
		R: TTTCGTGTGGCCAGTGACTC
Lipopolysaccharides	wabG	F: CGGACTGGCAGATCCATATC	55	683	(31)
		R: ACCATCGGCCATTTGATAGA
Lipopolysaccharides	uge	F: GATCATCCGGTCTCCCTGTA	55	534	(31)
		R: TCTTCACGCCTTCCTTCACT
Lipopolysaccharides	ureA	F: GCTGACTTAAGAGAACGTTATG	55	337	(31)
		R: GATCATGGCGCTACCTCA
Pilis	fimH	F: GCTCTGGCCGATACCACCACGG	55	423	(31)
		R: GCGAAGTAACGTGCCTGGAACGG
Antimicrobial resistance
Aminoglycosides	aph(3')-lla	F: GAACAAGATGGATTGCACGC	50	680	(38)
		R: GCTCTTCAGCAATATCACGG
Aminoglycosides	strA	F: CTTGGTGATAACGGCAATTC	52	548	(39)
		R: CCAATCGCAGATAGAAGGC
Aminoglycosides	strB	F: ATCGTCAAGGGATTGAAACC	52	509	(39)
		R: GGATCGTAGAACATATTGGC
β-lactams	ampC	F: TTCTATCAAMACTGGCARCC	50	1048	(39)
		R: CCYTTTTATGTACCCAYGA
β-lactams	blaCTX-M	F: CGCTTTGCGATGTGCAG	52	550	(40)
		R: ACCGCGATATCGTTGGT
β-lactams	blaIMP	F: GAATAGAGTGGATTAATTCTC	55	232	(40)
		R: GGTTTAAYAAAACAACCACC
β-lactams	blaOXA	F: GCAGCGCCAGTGCATCAAC	58	198	(38)
		R: CCGCATCAAATGCCATAAGTG
β-lactams	blaSHV	F: TCGCCTGTGTATTATCTCCC	58	768	(38)
		R: CGCAGATAAATCACCACAATG
β-lactams	blaTEM	F: GAGTATTCAACATTTTCGT	58	857	(38)
		R: ACCAATGCTTAATCAGTGA
Phenicols	floR	F: CGCCGTCATTCCTCACCTTC	50	215	(38)
		R: GATCACGGGCCACGCTGTGTC
Sulfonamides	sulI	F: GTGACGGTGTTCGGCATTCT	58.3	779	(41)
		R: TCCGAGAAGGTGATTGCGCT
Sulfonamides	sulII	F: CGGCATCGTCAACATAACCT	55	721	(41)
		R: TGTGCGGATGAAGTCAGCTC
Sulfonamides	sulIII	F: CATTCTAGAAAACAGTCGTAGTTC	60	973	(42)
		R: CATCTGCAGCTAACCTAGGGCTTTGGA
Tetracyclines	tetA	F: GTGAAACCCAACATACCCC	50	887	(43)
		R: GAAGGCAAGCAGGATGTAG
Tetracyclines	tetB	F: CCTTATCATGCCAGTCTTGC	50	773	(43)
		R: ACTGCCGTTTTTTCGCC
Tetracyclines	tetC	F: ACTTGGAGCCACTATCGAC	50	880	(43)
		R: CTACAATCCATGCCAACCC
Trimethoprim	dhfrV	F: CTGCAAAAGCGAAAAACGG	50	432	(38)
		R: AGCAATAGTTAATGTTTGAGCTAAAG
Trimethoprim	dhfrXIII	F: CAGGTGAGCAGAAGATTTTT	50	294	(38)
		R: CCTCAAAGGTTTGATGTACC
